# Supplementary material for: Deregulated miRNA Expression in Triple-Negative Breast Cancer of Ancestral Genomic-Characterized Latina Patients
Source: Int J Mol Sci. 2023 Aug 22;24(17):13046. doi: 10.3390/ijms241713046 (PMC10487916; doi:10.3390/ijms241713046)
Supplement: Supplementary file 1 [file ijms-24-13046-s001.zip]

Archive with 1 entries (1 files):
- ijms-2506122-supplementary.xlsx
