# Supplementary material for: Deregulated miRNA Expression in Triple-Negative Breast Cancer of Ancestral Genomic-Characterized Latina Patients
Source: Int J Mol Sci. 2023 Aug 22;24(17):13046. doi: 10.3390/ijms241713046 (PMC10487916; doi:10.3390/ijms241713046)
Supplement: Supplementary file 1 [file ijms-24-13046-s001.zip › ijms-2506122-supplementary.xlsx]

## Sheet: Table S1 
Supplementary table 1: LA-HACK-All genes and MiRNAs ( green highlite Chromosome with gain, and red for loss)
1q21.1 - q24.2		3q26.1 - q27.2		6p22.3-p21.32		8q13-q24.3			11q13.2 - q13.3		19p13.3 - p13.11		21q21.3-q22.3		Xp22.33		4p16.3 - p15.31		5q21.1 - q35.3	miRNAs	6p25.3 - p24.2		Xp22.33		Xp22.33-p22.2
genes	miRNAs	genes	miRNAs	genes	miRNAs	genes	8q24 (no dup)	miRNAs	genes	miRNAs	genes	miRNAs	genes	miRNAs	genes	miRNAs	genes	miRNAs	genes	miRNAs	genes	miRNAs	genes	miRNAs	genes	miRNAs
LOC100288142	hsa-miR-6736-5p	7SK	hsa-miR-551b-5p	KIF13A	hsa-miR-548a-3p	LOC100505718	CYC1	hsa-miR-5681a	PPP6R3	hsa-miR-3164	PTBP1	hsa-miR-4745-5p	LINC00113	hsa-miR-4327	PLCXD1	hsa-miR-6089	5S_rRNA	hsa-miR-943	7SK	hsa-miR-548p	5S_rRNA	hsa-miR-6720-5p	AKAP17A	hsa-miR-3690	7SK	hsa-miR-3690
AX746564	hsa-miR-6736-3p	ZBBX	hsa-miR-551b-3p	NHLRC1	hsa-miR-3143	TRNA_Pseudo	SHARPIN	hsa-miR-5681b	GAL		MIR4745	hsa-miR-4745-3p	LINC00314	hsa-miR-6501-5p	GTPBP6		7SK	hsa-miR-4800-5p	7SK	hsa-miR-548f-3p	AF548120	hsa-miR-4645-5p	ASMT		AK000470
LOC728875	hsa-miR-5087	SERPINI2	hsa-miR-6828-5p	TPMT	hsa-miR-877-5p	SULF1	MAF1	hsa-miR-2052	MTL5		LPPR3	hsa-miR-3187-3p	AX747935	hsa-miR-6501-3p	LINC00685		AB059369	hsa-miR-4800-3p	7SK	hsa-miR-12130	AK024936	hsa-miR-4645-3p	ASMTL		AK000470
TRNA_Asn	hsa-miR-6077	WDR49	hsa-miR-6828-3p	KDM1B	hsa-miR-877-3p	SULF1	KIAA1875	hsa-miR-3149	CPT1A		MIR3187	hsa-miR-3187-5p	BC047600	hsa-miR-802	PPP2R3B		ABLIM2	hsa-miR-378d	7SK	hsa-miR-1244	AK091028	hsa-miR-3691-5p	ASMTL-AS1		AK097803
TRNA_Asn	hsa-miR-6878-5p	PDCD10	hsa-miR-569	DEK	hsa-miR-4640-5p	SLCO5A1	KIAA1875	hsa-miR-12123	5S_rRNA		AZU1	hsa-miR-1909-5p	LINC00161	hsa-miR-6508-5p	SHOX		ACOX3	hsa-miR-4798-5p	7SK	hsa-miR-5706	AK092451	hsa-miR-3691-3p	CRLF2		AMELX
AK094156	hsa-miR-6878-3p	SERPINI1	hsa-miR-4789-5p	DQ597117	hsa-miR-4640-3p	PRDM14	FAM203A	hsa-miR-5708	MRPL21		PRTN3	hsa-miR-1909-3p	N6AMT1	hsa-miR-6508-3p	DQ576039		ADD1	hsa-miR-4798-3p	ABLIM3	hsa-miR-4633-5p	AK093403	hsa-miR-7853-5p	CSF2RA		ARHGAP6
PFN1P2	hsa-miR-4257	LOC646168	hsa-miR-4789-3p	DQ599995	hsa-miR-6891-5p	NCOA2	MROH1	hsa-miR-4661-5p	IGHMBP2		ELANE	hsa-miR-1227-3p	LTN1	hsa-miR-4760-5p	CRLF2		ADRA2C	hsa-miR-4274	ACSL6	hsa-miR-4633-3p	AK094934	hsa-miR-5683	DHRSX		ARSD
AX747132	hsa-miR-554	GOLIM4	hsa-miR-7977	RNF144B	hsa-miR-6891-3p	TRAM1		hsa-miR-4661-3p	MRGPRD		CFD	hsa-miR-1227-5p	RWDD2B	hsa-miR-4760-3p	CSF2RA		AFAP1	hsa-miR-95-3p	ADAM19	hsa-miR-4460	AK096219	hsa-miR-5689	IL3RA		ARSE
AX747132	hsa-miR-8083	MIR551B	hsa-miR-4448	AK098665	hsa-miR-6832-5p	LOC286190		hsa-miR-8084	MRGPRF		MED16	hsa-miR-6789-5p	USP16	hsa-miR-3197	MIR3690		AFAP1-AS1	hsa-miR-95-5p	ADAMTS19	hsa-miR-6830-5p	AK096549	hsa-miR-548a-3p	MIR3690		ARSF
AX747132	hsa-miR-6737-5p	EGFEM1P	hsa-miR-1224-5p	MIR548A1	hsa-miR-6832-3p	LACTB2		hsa-miR-378d	BC039516		U6	hsa-miR-6789-3p	CCT8	hsa-miR-6814-5p	IL3RA		AK056081	hsa-miR-548i	ADRA1B	hsa-miR-6830-3p	AX747250	hsa-miR-3143	P2RY8		ARSH
TRNA_Gln	hsa-miR-6737-3p	MECOM	hsa-miR-1224-3p	TRNA	hsa-miR-4646-5p	Metazoa_SRP		hsa-miR-3150b-3p	TPCN2		R3HDM4	hsa-miR-4321	MAP3K7CL	hsa-miR-6814-3p	SLC25A6		AK091889	hsa-miR-3138	ADRB2	hsa-miR-3936	AX747750	hsa-miR-877-5p	SLC25A6		ATXN3L
PDE4DIP	hsa-miR-5698	DD413694	hsa-miR-5588-5p	AK097585	hsa-miR-4646-3p	XKR9		hsa-miR-3150b-5p	BC064339		KISS1R	hsa-miR-7108-5p	U3	hsa-miR-5692b	ASMTL-AS1		AX746699	hsa-miR-572	AF086294	hsa-miR-1289	AY927512	hsa-miR-877-3p			AY660578
U2	hsa-miR-190b-5p	TERC	hsa-miR-5588-3p	5S_rRNA	hsa-miR-1236-3p	EYA1		hsa-miR-3150a-3p	MYEOV		ARID3A	hsa-miR-7108-3p	LINC00189	hsa-miR-6070	ASMTL		AX746755	hsa-miR-12113	AFAP1L1	hsa-miR-3661	BC039678	hsa-miR-4640-5p			CLCN4
BC065231	hsa-miR-190b-3p	ACTRT3		U6	hsa-miR-1236-5p	BC048982		hsa-miR-3150a-5p	AX746803		WDR18	hsa-miR-7850-5p	BACH1		P2RY8		AX747238	hsa-miR-5091	AFF4	hsa-miR-5692c	BC087858	hsa-miR-4640-3p			CXorf28
BX647792	hsa-miR-4258	TRNA_Val		AK092541	hsa-miR-6721-5p	Mir_548		hsa-miR-9903	AK094674		GRIN3B	hsa-miR-637	GRIK1		AKAP17A		BC010030		AK000953	hsa-miR-874-3p	BC133670	hsa-miR-6891-5p			DQ580770
SEC22B	hsa-miR-92b-5p	MYNN		ID4	hsa-miR-6833-5p	MSC		hsa-miR-599	KC136303		FLJ00277	hsa-miR-4746-5p	GRIK1-AS2		ASMT		BC029598		AK001582	hsa-miR-874-5p	BMP6	hsa-miR-6891-3p			DQ580770
NOTCH2NL	hsa-miR-92b-3p	LRRC34		MBOAT1	hsa-miR-6833-3p	LOC100132891		hsa-miR-875-5p	CCND1		TMEM259	hsa-miR-4746-3p	GRIK1-AS1		DHRSX		BC042433		AK021888	hsa-miR-6831-5p	BPHL	hsa-miR-6832-5p			DQ580770
AX747132	hsa-miR-555	LRRIQ4		E2F3		TRPA1		hsa-miR-875-3p	AK294004		CNN2	hsa-miR-7-5p	CLDN17		ZBED1		BC042823		AK054753	hsa-miR-6831-3p	C6orf195	hsa-miR-6832-3p			DQ580770
AX747132	hsa-miR-6738-5p	LRRC31		CDKAL1		LOC392232		hsa-miR-4471	BC133018		ABCA7	hsa-miR-4747-5p	LINC00307		CD99P1		BC070495		AK055811	hsa-miR-3655	C6orf201	hsa-miR-4646-5p			DQ580770
TRNA_Gln	hsa-miR-6738-3p	SAMD7		Mir_548		KCNB2		hsa-miR-7705	ORAOV1		HMHA1	hsa-miR-4747-3p	CLDN8		LINC00102		BC113726		AK056780	hsa-miR-5197-5p	C6orf52	hsa-miR-4646-3p			DQ595787
TRNA_Asn	hsa-miR-9-5p	LOC100128164		SOX4		TERF1		hsa-miR-5680	FGF19		POLR2E	hsa-miR-6885-5p	KRTAP24-1		CD99		BLOC1S4		AK097242	hsa-miR-5197-3p	CAGE1	hsa-miR-1236-3p			DQ595787
TRNA_Lys	hsa-miR-9-3p	SEC62		LINC00340		SBSPON		hsa-miR-3151-5p	FGF4		GPX4	hsa-miR-6885-3p	KRTAP25-1		TIAM1		BOD1L1		AK097686	hsa-miR-584-5p	CDYL	hsa-miR-1236-5p			DQ595787
TRNA_His	hsa-miR-765	GPR160		LOC729177		LOC100130301		hsa-miR-3151-3p	FGF3		SBNO2	hsa-miR-6790-5p	KRTAP26-1		BC014150		BST1		AK097686	hsa-miR-584-3p	DD413621	hsa-miR-6721-5p			DQ595787
TRNA_Gly	hsa-miR-4259	PHC3		LINC00340		RPL7		hsa-miR-548a-3p	ANO1		STK11	hsa-miR-6790-3p	KRTAP27-1		BC041449		C1QTNF7		AK098705	hsa-miR-143-5p	DKFZP686I15217	hsa-miR-6833-5p			DQ595787
TRNA_Glu	hsa-miR-5187-5p	AY940074		PRL		RDH10		hsa-miR-548a-5p			C19orf26	hsa-miR-3940-3p	KRTAP23-1		SOD1		C4orf48		AK123543	hsa-miR-143-3p	DSP	hsa-miR-6833-3p			DQ595787
HFE2	hsa-miR-5187-3p	PRKCI		HDGFL1		AK128216		hsa-miR-2053			ATP5D	hsa-miR-3940-5p	KRTAP13-2		SCAF4		C4orf6		AK123816	hsa-miR-145-5p	DUSP22				DQ595787
TXNIP	hsa-miR-4654	JA611273		NRSN1		STAU2-AS1		hsa-miR-3610			MIDN	hsa-miR-6791-5p	MIR4327		HUNK		CC2D2A		AK124680	hsa-miR-145-3p	ECI2				DQ595787
POLR3GL	hsa-miR-556-5p	SKIL		DCDC2		STAU2		hsa-miR-548az-5p			CIRBP-AS1	hsa-miR-6791-3p	KRTAP13-1		LINC00159		CCDC96		AK310493	hsa-miR-378a-5p	EEF1E1				DQ595787
ANKRD34A	hsa-miR-556-3p	CLDN11		KAAG1		UBE2W		hsa-miR-548az-3p			CIRBP	hsa-miR-6792-5p	KRTAP13-3		MIS18A		CD38		ALDH7A1	hsa-miR-378a-3p	EXOC2				DQ595787
LIX1L	hsa-miR-3658	SLC7A14		MRS2		TCEB1		hsa-miR-4663			C19orf24	hsa-miR-6792-3p	KRTAP13-4		MRAP		CLNK		ANKHD1-EIF4EBP3	hsa-miR-6499-5p	F13A1				DQ597811
AK123675	hsa-miR-921	RPL22L1		GPLD1		TMEM70		hsa-miR-548aa			C19orf24	hsa-miR-4999-5p	KRTAP15-1		BC034802		CLRN2		ANXA6	hsa-miR-6499-3p	FAM217A				DQ597811
RBM8A		EIF5A2		ALDH5A1		LY96		hsa-miR-548d-5p			EFNA2	hsa-miR-4999-3p	KRTAP19-1		URB1		CPEB2		AP3S1	hsa-miR-1294	FAM50B				DQ597811
GNRHR2		U1		KIAA0319		U6		hsa-miR-548d-3p			MUM1	hsa-miR-5589-5p	KRTAP19-2		SNORA80		CPZ		APBB3	hsa-miR-3141	FARS2				EGFL6
GNRHR2		SLC2A2		TDP2		JPH1		hsa-miR-6844			TRNA_Phe	hsa-miR-5589-3p	KRTAP19-3		C21orf119		CR936688		APC	hsa-miR-1303	FOXC1				FAM9A
PEX11B		TNIK		ACOT13		GDAP1		hsa-miR-4662b			NDUFS7	hsa-miR-4322	KRTAP19-4		EVA1C		CR936688		AQPEP	hsa-miR-378h	FOXF2				FAM9B
ITGA10		MIR569		C6orf62		MIR5681A		hsa-miR-4662a-5p			AK126693	hsa-miR-1181	KRTAP19-5		C21orf59		CRMP1		ARAP3	hsa-miR-3142	FOXQ1				FAM9C
ANKRD35		Y_RNA		GMNN		MIR5681B		hsa-miR-4662a-3p			GAMT	hsa-miR-1238-3p	KRTAP19-6		SYNJ1		CS644968		ARHGAP26	hsa-miR-146a-5p	GCNT2				FRMPD4
PIAS3		PLD1		FAM65B		FLJ39080		hsa-miR-1204			DAZAP1	hsa-miR-1238-5p	KRTAP19-7		PAXBP1-AS1		CYTL1		ARHGAP26-AS1	hsa-miR-146a-3p	GMDS				GPR143
NUDT17		TMEM212		CMAHP		MIR2052		hsa-miR-1205			RPS15	hsa-miR-638	KRTAP22-2		PAXBP1-AS1		DCAF16		ARHGEF37	hsa-miR-12125	HTATSF1P2				GYG2
POLR3C		FNDC3B		BC029534		AK024242		hsa-miR-1206			APC2	hsa-miR-4748	KRTAP6-3		PAXBP1		DEFB131		ARL14EPL	hsa-miR-103a-3p	HULC				HCCS
RNF115		GHSR		LRRC16A		PI15		hsa-miR-1207-5p			C19orf25	hsa-miR-199a-5p	KRTAP6-2		C21orf49		DOK7		ARSI	hsa-miR-103a-1-5p	HUS1B				HDHD1
CD160		GU289929		Y_RNA		CRISPLD1		hsa-miR-1207-3p			PCSK4	hsa-miR-199a-3p	KRTAP22-1		C21orf62		DQ572409		ATG12	hsa-miR-103b	IRF4				KAL1
PDZK1		TNFSF10		SCGN		BC062758		hsa-miR-1208			REEP6	hsa-miR-6793-5p	KRTAP6-1		OLIG2		DQ573667		ATOX1	hsa-miR-218-5p	KU-MEL-3				LOC100093698
GPR89A		AK127557		HIST1H2AA		HNF4G		hsa-miR-3686			ADAMTSL5	hsa-miR-6793-3p	KRTAP20-1		OLIG1		DQ581767		ATP10B	hsa-miR-218-2-3p	LINC00518				LOC100133123
GPR89C		NCEH1		HIST1H2AA		ZFHX4-AS1		hsa-miR-5194			PLK5	hsa-miR-6886-5p	KRTAP20-4		C21orf54		DQ583133		AX746723	hsa-miR-585-3p	LOC100130275				LOC100288814
PDZK1P1		U6		HIST1H2BA		ZFHX4		hsa-miR-7848-3p			MEX3D	hsa-miR-6886-3p	KRTAP20-2		IFNAR2		DQ584082		AX746964	hsa-miR-585-5p	LOC100506207				LOC389906
TRNA_Gln		ECT2		DQ586576		PEX2		hsa-miR-30b-5p			AX747577	hsa-miR-7974	KRTAP20-3		IL10RB-AS1		DQ584669		AX747080	hsa-miR-378e	LOC100507194				MID1
TRNA_Asn		SPATA16		HIST1H2APS1		PKIA		hsa-miR-30b-3p			MBD3	hsa-miR-10395-5p	KRTAP21-3		IFNAR1		DQ584669		AX747080		LOC285768				MID1
NBPF24		NLGN1		SLC17A4		BC036404		hsa-miR-30d-5p			UQCR11	hsa-miR-10395-3p	KRTAP21-2		IFNGR2		DQ589421		AX747345		LY86				Mir_1302
5S_rRNA		7SK		SLC17A1		ZC2HC1A		hsa-miR-30d-3p			TCF3	hsa-miR-5684	KRTAP21-1		TMEM50B		DQ591515		AX747550		LY86-AS1				Mir_548
AF420437		NAALADL2		SLC17A3		LOC101241902		hsa-miR-151a-5p			ONECUT3	hsa-miR-6794-5p	KRTAP8-1		TMEM50B		DQ599898		AX748201		LYRM4				Mir_584
TRNA_Gln		7SK		SLC17A2		IL7		hsa-miR-151a-3p			ATP8B3	hsa-miR-6794-3p	KRTAP7-1		DNAJC28		DRD5		BC005905		MAK				Mir_652
LOC728989		Mir_652		TRIM38		STMN2		hsa-miR-5681a			REXO1	hsa-miR-5695	KRTAP11-1		GART		EVC		BC011998		MGC39372				MIR4767
TRNA_His		NAALADL2		HIST1H1A		HEY1		hsa-miR-5681b			LOC100288123	hsa-miR-6515-5p	KRTAP19-8		SON		EVC2		BC016751		MIR3691				MIR4770
TRNA_Pseudo		NAALADL2-AS3		HIST1H3A		AK055332			hsa-miR-2052			hsa-miR-6515-3p	KLF16		DONSON		FAM184B		BC030152		MIR4645				MIR651
NBPF13P		MIR4789		HIST1H4A		U7			hsa-miR-3149			hsa-miR-24-3p	ABHD17A		CRYZL1		FAM193A		BC030525		MIR5689				MSL3
PRKAB2		U4		HIST1H4B		MRPS28			hsa-miR-12123			hsa-miR-24-2-5p	ADAT3		ITSN1		FAM200B		BC032795		MRDS1				MXRA5
PDIA3P		TBL1XR1		HIST1H3B		TPD52			hsa-miR-5708			hsa-miR-27a-5p	SCAMP4		intersectin		FAM86EP		BC034636		MYLK4				NLGN4X
FMO5		LINC00578		HIST1H2AB		MIR5708			hsa-miR-4661-5p			hsa-miR-27a-3p	CSNK1G2		LINC00649		FBXL5		BC034788		NQO2				PNPLA4
CHD1L		AK056252		HIST1H2BB		DJ031142			hsa-miR-4661-3p			hsa-miR-23a-5p	CSNK1G2-AS1		SLC5A3		FGFBP1		BC035392		NRN1				PRKX
LINC00624		U6		HIST1H3C		ZBTB10			hsa-miR-8085			hsa-miR-23a-3p	BTBD2		MRPS6		FGFBP2		BC036311		OFCC1				PRPS2
BCL9		AX747163		HIST1H1C		ZNF704			hsa-miR-378d			hsa-miR-181c-5p	MKNK2		LINC00310		FLJ36777		BC039364		PAK1IP1				SHROOM2
ACP6		Mir_584		HFE		Mir_562			hsa-miR-3150b-3p			hsa-miR-181c-3p	MOB3A		KCNE2		FLJ46481		BC042122		PIP5K1P1				STS
GJA5		AF279780		HFE		PAG1			hsa-miR-3150b-5p			hsa-miR-181d-5p	IZUMO4		SMIM11		GPR78		BC043373		PPP1R3G				TBL1X
GJA8		KCNMB2		HIST1H4C		FABP5			hsa-miR-3150a-3p			hsa-miR-181d-3p	AP3D1		BC049386		GRK4		BC044609		PRPF4B				TLR7
GPR89B		ZMAT3		HIST1H1T		PMP2			hsa-miR-3150a-5p			hsa-miR-1199-5p	DOT1L		KCNE1		GRK4		BC045788		PSMG4				TLR8
PDZK1P1		BC032034		HIST1H2BC		FABP9			hsa-miR-8705			hsa-miR-1199-3p	AX746733		RCAN1		GRPEL1		BC127870		PXDC1				TLR8-AS1
TRNA_Gln		PIK3CA		HIST1H2AC		FABP4			hsa-miR-18009			hsa-miR-639	PLEKHJ1		Mir_562		HAUS3		BRD8		RIOK1				TMSB4X
TRNA_Asn		KCNMB3		HIST1H1E		FABP12			hsa-miR-875-5p			hsa-miR-6795-5p	MIR1227		CLIC6		HGFAC		BX640700		RIPK1				TRNA_Ile
NBPF24		ZNF639		HIST1H2BD		IMPA1			hsa-miR-875-3p			hsa-miR-6795-3p	SF3A2		LINC00160		HMX1		C1QTNF2		RPP40				TRNA_Ile
5S_rRNA		MFN1		HIST1H2BE		SLC10A5			hsa-miR-4471			hsa-miR-1470	AMH		LOC100506385		HS3ST1		C5orf15		RREB1				TRNA_Ile
AK091688		GNB4		HIST1H4D		ZFAND1			hsa-miR-7705				JSRP1		RUNX1		HTRA3		C5orf20		SCARNA27				U6
TRNA_Asn		ACTL6A		HIST1H3D		CHMP4C			hsa-miR-5680				OAZ1		AX746823		HTT		C5orf24		SERPINB1				VCX
TRNA_Gln		MRPL47		HIST1H2AD		SNX16			hsa-miR-3151-5p				C19orf35		AX813477		HTT-AS1		C5orf30		SERPINB6				VCX2
AK023809		NDUFB5		HIST1H2BF		BC038578			hsa-miR-3151-3p				LINGO3		RUNX1-IT1		JAKMIP1		C5orf46		SERPINB9				VCX3A
TRNA_His		USP13		HIST1H4E		RALYL			hsa-miR-548a-3p				AX747191		LOC100506403		KIAA0232		C5orf48		SLC22A23				VCX3B
TRNA_His		PEX5L		HIST1H2BG		LRRCC1			hsa-miR-548a-5p				LSM7		MIR802		LAP3		C5orf52		SLC35B3				WWC3
TRNA_Pseudo		TTC14		HIST1H2AE		E2F5			hsa-miR-5167				SPPL2B		SETD4		LCORL		C5orf54		SNORD112				XG
TRNA_Gln		CCDC39		HIST1H3E		C8orf59			hsa-miR-6724				TMPRSS9		LOC100133286		LDB2		C5orf56		SNRNP48				Y_RNA
BC041003		DKFZp434A128		HIST1H1D		AB209185			hsa-miR-548az-5p				TIMM13		CBR1		LINC00955		C5orf56		SSR1
MIR5087		BC034416		HIST1H4F		CA13							LMNB2		CBR3-AS1		LOC100129931		C5orf58		TFAP2A
TRNA_Pseudo		FXR1		HIST1H4G		CA1							GADD45B		CBR3		LOC100133461		C5orf63		TMEM14B
FLJ39739		DNAJC19		HIST1H3F		CA3							GNG7		DOPEY2		LOC100507266		CAMK2A		TMEM14C
AK311108		SOX2-OT		HIST1H2BH		CA2							BC022568		MORC3		LOC152742		CAMK4		TUBB2A
TRNA_Asn		U6		HIST1H3G		REXO1L2P							DIRAS1		CHAF1B		LOC285484		CAMLG		TUBB2A
AK094156		JA611300		BC079832		REXO1L1							SLC39A3		CLDN14		LOC285547		CATSPER3		TUBB2A
PPIAL4B		SOX2		HIST1H2BI		REXO1L1							SGTA		SIM2		LOC285548		CCDC112		TUBB2B
TRNA_Asn		BC036236		HIST1H4H		REXO1L2P							THOP1		HLCS		LOC402160		CCDC69		TXNDC5
PPIAL4D		7SK		TRNA_Met		REXO1L1							ZNF554		RIPPLY3		LOC441009		CCDC69		WRNIP1
TRNA_Asn		DQ571917		TRNA_Arg		PSKH2							ZNF555		RIPPLY3		LOC650293		CCNG1		Y_RNA
NBPF14		FLJ46066		TRNA_Ser		ATP6V0D2							ZNF556		PIGP		LOC93622		CCNI2
DQ577785		ATP11B		TRNA_Gln		SLC7A13							ZNF57		TTC3		LRPAP1		CCNJL
NBPF15		DCUN1D1		TRNA_Gln		BC038731							ZNF77		DSCR9		LYAR		CD14
TRNA_Asn		MCCC1		TRNA_Ser		WWP1							TLE6		DSCR3		MAN2B2		CD74
PPIAL4E		LAMP3		TRNA_Met		Mir_147							TLE2		DYRK1A		MED28		CDC23
NBPF16		MCF2L2		TRNA_Trp		RMDN1							AES		DYRK1A		MFSD10		CDC25C
TRNA_Asn		B3GNT5		TRNA_Arg		CPNE3							AES		AL109792		MGC4836		CDC42SE2
PPIAL4F		BC013229		TRNA_Ser		CNGB3							GNA11		KCNJ6		MIR3138		CDKL3
AK310441		BC040935		TRNA_Arg		CNBD1							DKFZp434J194		DSCR4		MIR378D1		CDKN2AIPNL
LOC645166		LINC00888		TRNA_Met		DCAF4L2							GNA15		DSCR8		MIR4274		CDO1
TRNA_Pseudo		KLHL6		TRNA_Trp		DKFZp761D112							S1PR4		DSCR10		MIR4798		CDX1
TRNA_His		KLHL24		BTN3A2		MMP16							NCLN		KCNJ15		MIR5091		CEP120
TRNA_Pseudo		YEATS2		BTN2A2		RIPK2							CELF5		AK027145		MIR548AX		CHSY3
TRNA_Gln		AX746590		BTN3A1		OSGIN2							NFIC		ERG		MIR548I2		CLINT1
TRNA_Pseudo		MAP6D1		BTN2A3P		NBN							C19orf77		LINC00114		MIR572		CNOT8
TRNA_Asn		PARL		BTN3A3		DECR1							DOHH		ETS2		MRFAP1		COMMD10
BC062745		ABCC5		BTN2A1		CALB1							FZR1		SNORA62		MRFAP1L1		CR627225
TRNA_Pseudo		ABCC5-AS1		LOC285819		Metazoa_SRP							MFSD12		PSMG1		MSANTD1		CSF1R
LOC388692		HTR3D		BTN1A1		LINC00534							C19orf71		BRWD1		MSX1		CSF2
TRNA_Val		HTR3C		TRNA_Leu		TMEM64							HMG20B		BRWD1-IT2		MXD4		CSNK1A1
TRNA_Val		HTR3E		HCG11		BC040572							GIPC3		BRWD1-AS1		NAT8L		CSNK1G3
TRNA_Asn		EIF2B5		TRNA_Thr		NECAB1							TBXA2R		HMGN1		NCAPG		CTNNA1
TRNA_Glu		DVL3		TRNA_Arg		LOC100127983							CACTIN-AS1		WRB		NELFA		CTXN3
TRNA_Pseudo		AP2M1		TRNA_Val		TMEM55A							CACTIN		LCA5L		NKX3-2		CXCL14
FCGR1C		ABCF3		HMGN4		BC067244							PIP5K1C		SH3BGR		NOP14		CXXC5
Histone3		VWA5B2		TRNA_Ala		OTUD6B							TJP3		C21orf88		NOP14-AS1		CYFIP2
Histone3		MIR1224		TRNA_Ile		LRRC69							APBA3		B3GALT5		NSG1		CYSTM1
PPIAL4B		ALG3		TRNA_Pro		MIR4661							MRPL54		IGSF5		OTOP1		DCP2
LINC00623		ECE2		TRNA_Lys		SLC26A7							RAX2		PCP4		POLN		DCTN4
AB074166		CAMK2N2		TRNA_Tyr		7SK							MATK		DSCAM		PPP2R2C		DDX46
TRNA_Asn		PSMD2		BC033330		RUNX1T1							JA611290		MIR4760		PROM1		DIAPH1
TRNA_Asn		EIF4G1		TRNA_Ala		5S_rRNA							ZFR2		DSCAM-AS1		PSAPL1		DL490294
AB007962		SNORD66		TRNA_Tyr		FLJ46284							ATCAY		DSCAM-IT1		QDPR		DMXL1
TRNA_Glu		FAM131A		TRNA_Tyr		TRIQK							NMRK2		LINC00323		RAB28		DNAJC18
TRNA_Asn		CLCN2		TRNA_Tyr		C8orf87							DAPK3		MIR3197		RGS12		DND1
TRNA_Pseudo		POLR2H		ABT1		LINC00535							EEF2		BACE2		RNF4		DOCK2
TRNA_Pseudo		THPO		ZNF322		FAM92A1							SNORD37		PLAC4		S100P		DPYSL3
TRNA_Val		CHRD		TRNA_Ala		RBM12B							PIAS4		FAM3B		SCARNA22		DQ574682
TRNA_Asn		EPHB3		TRNA_Ala		RBM12B-AS1							ZBTB7A		MX2		SH3BP2		DQ583509
TRNA_Glu		TRNA_Asp		TRNA_Ala		TMEM67							MAP2K2		MX1		SH3TC1		DQ596042
TRNA_Pseudo		MAGEF1		TRNA_Met		MIR378D2							CREB3L3		TMPRSS2		SLC2A9		DQ658414
HIST2H2BF		VPS8		TRNA_Ala		PDP1							SIRT6		LINC00111		SLIT2		DTWD2
FCGR1A		C3orf70		TRNA_Ile		CDH17							ANKRD24		LINC00479		SNORA63		DUSP1
AX747534		EHHADH-AS1		TRNA_Ala		GEM							EBI3		LINC00112		SORCS2		EBF1
HIST2H3D		EHHADH		TRNA_Ala		RAD54B							CCDC94		RIPK4		STK32B		ECSCR
HIST2H4A		MAP3K13		TRNA_Met		FSBP							SHD		PRDM15		STX18		EFCAB9
HIST2H3C		TMEM41A		TRNA_Ile		KIAA1429							TMIGD2		C2CD2		TADA2B		EFNA5
HIST2H2AA4		LIPH		TRNA_Ala		LOC100288748							TMIGD2		ZBTB21		TAPT1		EGR1
HIST2H2BC		SENP2		TRNA_Und		ESRP1							FSD1		ZNF295-AS1		TBC1D14		EIF4EBP3
HIST2H2AA4				TRNA_Met		DPY19L4							STAP2		UMODL1		TMEM128		EPB41L4A
HIST2H3C				TRNA_Met		INTS8							MPND		AX748362		TNIP2		EPB41L4A-AS1
HIST2H4A				TRNA_Ala		CCNE2							SH3GL1		C21orf128		TRMT44		ETF1
HIST2H2BE				TRNA_Ala		TP53INP1							CHAF1A		ABCG1		TRNA_Pseudo		FABP6
HIST2H2AC				TRNA_Ile		NDUFAF6							UBXN6		5S_rRNA		U6		FAM114A2
HIST2H2AB				TRNA_Ala		AX747981							MIR4746		ABCG1		USP17L10		FAM13B
BOLA1				GUSBP2		MIR3150A							HDGFRP2		AL355711		USP17L11		FAM170A
SV2A				DQ596042		PLEKHF2							PLIN4		TFF3		USP17L11		FAM174A
SF3B4				DQ587763		C8orf69							PLIN5		TFF2		USP17L11		FAM196B
MTMR11				DQ596042		C8orf37							LRG1		TFF1		USP17L12		FAM53C
OTUD7B				DQ571494		LOC100616530							SEMA6B		TMPRSS3		USP17L12		FAM53C
TRNA_Ala				DQ571494		TRNA_Ser							TNFAIP8L1		UBASH3A		USP17L13		FAM71B
VPS45				DQ571494		LOC100500773							C19orf10		U6		USP17L15		FAT2
PLEKHO1				LINC00240		GDF6							DPP9		RSPH1		USP17L17		FAXDC2
ANP32E				LOC100270746		UQCRB							LOC100131094		SLC37A1		USP17L19		FBLL1
CA14				TRNA_Ile		MTERFD1							TRNA_Gly		BC041455		USP17L20		FBN2
APH1A				TRNA_Pro		PTDSS1							TRNA_Val		BC033260		USP17L24		FBXL17
C1orf54				TRNA_Ser		SDC2							MIR7-3HG		PDE9A		USP17L24		FBXL21
C1orf51				HIST1H2BJ		CPQ							MIR7-3		WDR4		USP17L24		FBXO38
MRPS21				HIST1H2AG		TSPYL5							FEM1A		AX747730		USP17L27		FBXW11
PRPF3				HIST1H2BK		MTDH							AK126532		NDUFV3		USP17L27		FCHSD1
RPRD2				HIST1H4I		LAPTM4B							TICAM1		HERV-Fb1		USP17L28		FEM1C
TARS2				Histone3		Mir_684							PLIN3		PKNOX1		USP17L30		FER
ECM1				HIST1H2AH		MATN2							ARRDC5		CBS		USP17L5		FGF1
LINC00568				MIR3143		RPL30							C19orf31		U2AF1		USP17L6P		FGF18
ADAMTSL4				TRNA_Val		SNORA72							UHRF1		CRYAA		USP17L9P		FLJ11235
MIR4257				TRNA_His		C8orf47							MIR4747		SIK1		WDR1		FLJ33630
MCL1				TRNA_Thr		HRSP12							KDM4B		LINC00319		WFS1		FLJ43978
ENSA				TRNA_Ile		POP1							BC032415		LINC00313		WHSC1		FNDC9
GOLPH3L				TRNA_Val		TRNA_Und							PTPRS		HSF2BP		ZBTB49		FOXI1
HORMAD1				TRNA_Ser		NIPAL2							ZNRF4		DQ577420		ZFYVE28		FSTL4
CTSS				TRNA_Arg		KCNS2							TINCR		RRP1B		ZNF518B		FTMT
CTSK				TRNA_Arg		STK3							SAFB2		PDXK				G3BP1
ARNT				TRNA_Leu		7SK							SAFB		CSTB				GABRA1
U6				TRNA_Val		OSR2							C19orf70		RRP1				GABRA6
SETDB1				TRNA_Ile		VPS13B							HSD11B1L		LOC284837				GABRB2
CERS2				PRSS16		MIR599							RPL36		AGPAT3				GABRG2
ANXA9				TRNA_Ile		MIR875							LONP1						GABRP
FAM63A				TRNA_Ile		COX6C							CATSPERD						GALNT10
PRUNE				TRNA_Val		RGS22							PRR22						GDF9
U6				TRNA_Pseudo		SNORD77							DUS3L						GEMIN5
BNIPL				TRNA_Val		FBXO43							NRTN						GFRA3
C1orf56				TRNA_Pseudo		POLR2K							FUT6						GIN1
CDC42SE1				TRNA_Gln		SPAG1							FUT3						GLRA1
MLLT11				TRNA_Ser		RNF19A							BC033124						GM2A
GABPB2				TRNA_Thr		MIR4471							FUT5						GNPDA1
SEMA6C				POM121L2		ANKRD46							NDUFA11						GPR151
TNFAIP8L2				VN1R10P		SNX31							VMAC						GPX3
LYSMD1				TRNA_Met		PABPC1							CAPS						GRAMD3
SCNM1				TRNA_Lys		YWHAZ							RANBP3						GRIA1
TMOD4				ZNF204P		AX746867							LOC100128568						GRPEL2
VPS72				ZNF391		FLJ42969							RFX2						GRXCR2
PIP5K1A				BC132797		7SK							AX748210						H2AFY
PSMD4				AX747641		ZNF706							ACSBG2						HAND1
BC021024				ZNF184		NACAP1							AK056073						HARS
ZNF687				TRNA_Ser		GRHL2							MLLT1						HARS2
PI4KB				TRNA_Asp		NCALD							ACER1						HAVCR1
HV592965				TRNA_Ser		MIR5680							CLPP						HAVCR2
HV592900				TRNA_Ser		RRM2B							ALKBH7						HBEGF
HV592953				TRNA_Asp		AK095151							PSPN						HDAC3
HV592909				TRNA_Ser		UBR5							GTF2F1						HI423497
HV592934				TRNA_Gln		ODF1							BC171868						HINT1
Metazoa_SRP				TRNA_Ser		KLF10							KHSRP						HMGXB3
HV592964				TRNA_Ser		AK127183							SLC25A41						HMHB1
HV592982				TRNA_Ser		AZIN1							SLC25A23						HMMR
RFX5				TRNA_Gln		ATP6V1C1							CRB3						HNRNPA0
SELENBP1				TRNA_Ser		AK001351							DENND1C						HP07349
PSMB4				TRNA_Arg		C8orf56							TUBB4A						HSD17B4
POGZ				TRNA_Lys		BAALC							JB175242						HSPA4
CGN				TRNA_Asp		MIR3151							TNFSF9						HSPA9
TUFT1				TRNA_Lys		LOC100499183							CD70						HTR4
MIR554				TRNA_Met		FZD6							TNFSF14						IGIP
SNX27				TRNA_Leu		CTHRC1							C3						IK
BC127854				TRNA_Leu		SLC25A32							GPR108						IL12B
CELF3				TRNA_Thr		DCAF13							TRIP10						IL13
RIIAD1				TRNA_Ile		RIMS2							SH2D3A						IL17B
MRPL9				TRNA_Val		DCSTAMP							VAV1						IL3
OAZ3				TRNA_Phe		DPYS							EMR1						IL4
TDRKH				TRNA_Ile		Mir_548							EMR4P						IL5
BC038201				TRNA_Arg		LRP12							FLJ25758						IL9
LINGO4				TRNA_Ser		Mir_584							MBD3L5						IRF1
RORC				TRNA_Val		ZFPM2							MBD3L4						IRGM
C2CD4D				TRNA_Val		OXR1							MBD3L2						ISOC1
LOC100132111				TRNA_Thr		ABRA							MBD3L3						ITK
THEM5				TRNA_Ile		ANGPT1							ZNF557						JA483376
THEM4				LOC100507173		Mir_548							INSR						JAKMIP2
S100A10				TRNA_Leu		RSPO2							ARHGEF18						JAKMIP2-AS1
AC2				TRNA_Thr		EIF3E							LOC100128573						JB023059
S100A11				TRNA_Val		EMC2							PEX11G						JB074968
TCHHL1				TRNA_Val		TMEM74							C19orf45						JB137812
TCHH				LOC100131289		Mir_548							ZNF358						JB162171
RPTN				TRNA_Met		TRHR							MCOLN1						KCNIP1
HRNR				TRNA_Gln		NUDCD1							PNPLA6						KCNMB1
FLG				TRNA_Gln		ENY2							CAMSAP3						KCNN2
AK056431				HIST1H2BL		PKHD1L1							XAB2						KCTD16
FLG2				HIST1H3H		EBAG9							PET100						KDM3B
CRNN				HIST1H2AJ		SYBU							PCP2						KIAA0141
LCE5A				HIST1H2BM		SNORD112							STXBP2						KIAA1024L
CRCT1				HIST1H4J		AX748380							RETN						KIF20A
LCE3E				FKSG63		U2							C19orf59						KIF3A
LCE3D				BC016143		KCNV1							TRAPPC5						KIF4B
LCE3C				HIST1H4K		CSMD3							FCER2						KLHL3
LCE3B				HIST1H2AK		MIR2053							CLEC4G						LARP1
LCE3A				HIST1H2BN		TRPS1							CD209						LARS
LCE2D				HIST1H2AL		LINC00536							CLEC4M						LCP2
LCE2C				HIST1H1B		EIF3H							CLEC4GP1						LEAP2
LCE2B				HIST1H3I		UTP23							EVI5L						LECT2
LCE2A				HIST1H4L		RAD21							FLJ22184						LMNB1
LCE4A				HIST1H3J		RAD21-AS1							LOC388499						LOC100133050
C1orf68				HIST1H2AM		AL832163							LRRC8E						LOC100289673
KPRP				HIST1H2BO		AARD							MAP2K7						LOC100505636
LCE1F				TRNA_Met		SLC30A8							TGFBR3L						LOC100505658
LCE1E				TRNA_Gly		Metazoa_SRP							SNAPC2						LOC100505841
LCE1D				OR2B2		SNORA31							CTXN1						LOC100652758
LCE1C				OR2B6		MED30							TIMM44						LOC100996485
LCE1B				ZNF165		EXT1							ELAVL1						LOC257358
LCE1A				LOC100129195		AK025288							CCL25						LOC285626
LCE6A				ZSCAN12P1		SAMD12							FBN3						LOC285627
SMCP				ZSCAN16		SAMD12-AS1							CERS4						LOC285629
IVL				ZKSCAN8		TNFRSF11B							CD320						LOC340073
SPRR4				ZNF192P1		COLEC10							NDUFA7						LOC340074
SPRR1A				TRNA_Ser		MAL2							RPS28						LOC389332
SPRR3				TOB2P1		NOV							KANK3						LOC553103
SPRR1B				ZSCAN9		ENPP2							KANK3						LOC553103
SPRR2D				ZKSCAN4		TAF2							ANGPTL4						LOC728342
SPRR2A				NKAPL		DSCC1							RAB11B-AS1						LOC728637
SPRR2B				ZSCAN26		DEPTOR							MIR4999						LOC729080
SPRR2E				PGBD1		COL14A1							JA429850						LOX
SPRR2F				ZSCAN31		MRPL13							RAB11B						LRRTM2
SPRR2C				ZKSCAN3		MTBP							44257						LSM11
SPRR2G				ZSCAN12		SNTB1							HNRNPM						LYRM7
LELP1				ZSCAN23		AK057448							PRAM1						M55536
PRR9				TRNA_Thr		HAS2							ZNF414						MAN2A1
Mir_584				TRNA_Leu		HAS2-AS1							MYO1F						MARCH3
LOR				TRNA_Thr		BC052578							ADAMTS10						MAT2B
PGLYRP3				GPX6		ZHX2							ACTL9						MATR3
PGLYRP4				GPX5		DERL1							OR2Z1						MCC
S100A9				TRNA_Ile		WDR67							ZNF558						MED7
S100A12				TRNA_Arg		TRNA_Met							MBD3L1						MEGF10
S100A8				SCAND3		U3							MUC16						Metazoa_SRP
S100A7A				AK056211		FAM83A							TRNA_Pseudo						Metazoa_SRP
S100A7L2				TRNA_Ser		FAM83A-AS1							OR1M1						Metazoa_SRP
S100A7				TRNA_Ala		MIR4663							OR7G2						Metazoa_SRP
S100A6				TRNA_Pseudo		C8orf76							OR7G1						MFAP3
S100A5				TRNA_Ala		ZHX1							OR7G3						MGC32805
S100A4				TRNA_Thr		TRNA_Pseudo							ZNF317						Mir_186
AK307246				TRNA_Ala		U6							ZNF317						Mir_186
S100A3				TRNA_Ala		ATAD2							OR7D2						Mir_378
S100A2				TRNA_Pseudo		Mir_548							OR7D4						Mir_384
S100A16				TRNA_Ala		DQ573774							OR7E24						Mir_544
S100A14				TRNA_Ala		DQ594696							ZNF699						Mir_548
S100A13				TRNA_Ala		DQ599993							ZNF559						Mir_584
S100A1				TRNA_Thr		DQ587954							ZNF177						Mir_584
CHTOP				TRNA_Pseudo		WDYHV1							ZNF266						Mir_584
SNAPIN				TRNA_Ala		FBXO32							ZNF560						Mir_633
ILF2				TRNA_Val		7SK							ZNF426						Mir_633
TRNA_Met				TRNA_Arg		KLHL38							OR7D2						Mir_652
NPR1				TRNA_Lys		ANXA13							AK297919						MIR103A1
INTS3				TRNA_Ala		FAM91A1							ZNF121						MIR103B1
SLC27A3				TRNA_Phe		FER1L6							ZNF561						MIR1244-2
GATAD2B				TRNA_Phe		FER1L6-AS1							LOC284385						MIR1289-2
DENND4B				TRNA_Pseudo		AK057332							ZNF562						MIR143
CRTC2				TRNA_Ala		TMEM65							ZNF812						MIR218-2
SLC39A1				TRNA_Phe		TRMT12							ZNF846						MIR3141
CREB3L4				TRNA_Ala		CR933665							FBXL12						MIR3142
JTB				TRNA_Ala		RNF139							UBL5						MIR3661
RAB13				TRNA_Phe		TATDN1							PIN1						MIR378E
RPS27				TRNA_Ala		NDUFB9							OLFM2						MIR3912
NUP210L				TRNA_Ala		MTSS1							COL5A3						MIR3936
TPM3				TRNA_Phe		DQ589437							RDH8						MIR4460
MIR190B				TRNA_Ala		DQ572100							C3P1						MIR4461
C1orf189				LOC401242		DQ585837							C19orf66						MIR4633
C1orf43				TRNA_Ala		DQ601943							ANGPTL6						MIR5197
UBAP2L				TRNA_Arg		DQ597408							PPAN-P2RY11						MIR585
SNORA58				TRNA_Leu		DQ589253							SNORD105						MIR874
HAX1				TRIM27		DQ570460							SNORD105B						MRPL22
AQP10				TRNA_Leu		DQ581357							EIF3G						MYOT
ATP8B2				TRNA_Gln		DQ579449							DNMT1						MYOZ3
IL6R				TRNA_Leu		DQ583712							S1PR2						MZB1
SHE				TRNA_Met		DQ580489							MIR4322						NDFIP1
TDRD10				TRNA_Lys		LOC157381							MRPL4						NDST1
UBE2Q1				TRNA_Met		DQ573086							ICAM1						NDUFA2
CHRNB2				TRNA_Phe		ZNF572							ICAM4						NEURL1B
ADAR				TRNA_Glu		SQLE							ICAM5						NEUROG1
KCNN3				TRNA_Leu		KIAA0196							ZGLP1						NIPAL4
PMVK				ZNF311		NSMCE2							FDX1L						NIPAL4
PBXIP1				LOC100129636		Metazoa_SRP							RAVER1						NME5
PYGO2				OR2W1		TRIB1							ICAM3						NMUR2
SHC1				OR2B3		Mir_544							TYK2						NPM1
CKS1B				OR2J3		U6							CDC37						NPY6R
MIR4258				OR2J2		LINC00861							PDE4A						NR3C1
FLAD1				OR14J1		FAM84B							KEAP1						NREP
LENEP				OR5V1		PCAT1							S1PR5						NREP-AS1
ZBTB7B				OR12D3		JX003871							ATG4D						NRG2
Mir_324				OR12D2		CCAT1							MIR1238						NUDCD2
DCST2				OR11A1		BC106081							KRI1						NUDT12
DCST1				OR10C1		LOC727677							CDKN2D						P4HA2
LOC100505666				OR2H1		POU5F1B							AP1M2						PAIP2
ADAM15				MAS1L		POU5F1P1							SLC44A2						PAM
EFNA3				LOC100507362		BC042052							ILF3-AS1						PANK3
EFNA1				UBD		MYC							ILF3						PCBD2
SLC50A1				SNORD32B		HV975509							ILF3						PCDH1
DPM3				OR2H2		PVT1							QTRT1						PCDH12
KRTCAP2				GABBR1		TMEM75							DNM2						PCDHA12
TRIM46				MOG		MIR1205							MIR638						PCDHB1
AX746485				ZFP57		MIR1206							MIR4748						PCDHB10
MUC1				HLA-F		U4							MIR199A1						PCDHB11
DM075093				HLA-F-AS1		MIR1207							TMED1						PCDHB12
MIR92B				HLA-F-AS1		MIR1208							C19orf38						PCDHB13
THBS3				IFITM4P		BC009730							CARM1						PCDHB14
MTX1				HCG4		BC014119							DQ597473						PCDHB15
GBAP1				LOC554223		LOC728724							YIPF2						PCDHB16
DQ786325				LOC554223		7SK							C19orf52						PCDHB17
GBA				HLA-G		CCDC26							SMARCA4						PCDHB18
FAM189B				HLA-H		GSDMC							LDLR						PCDHB19P
SCAMP3				AK097625		FAM49B							LDLR						PCDHB2
CLK2				HCG4B		SNORA25							SPC24						PCDHB3
HCN3				BC035647		MIR5194							KANK2						PCDHB4
PKLR				HLA-A		ASAP1							DOCK6						PCDHB5
FDPS				HCG9		LOC100507117							C19orf80						PCDHB6
RUSC1-AS1				UNQ6501		ASAP1-IT1							TSPAN16						PCDHB7
RUSC1				ZNRD1-AS1		ADCY8							AF161365						PCDHB8
ASH1L				ZNRD1		7SK							RAB3D						PCDHB9
POU5F1P4				PPP1R11		EFR3A							TMEM205						PCDHGB8P
POU5F1P4				RNF39		OC90							CCDC159						PCDHGC5
ASH1L-AS1				TRIM31		HHLA1							LPPR2						PCYOX1L
BC017347				DQ580846		KCNQ3							Prion_pknot						PDE6A
MSTO1				TRIM40		HPYR1							SWSAP1						PDGFRB
BC041646				TRIM10		LRRC6							EPOR						PDLIM4
DAP3				TRIM15		TMEM71							RGL3						PFDN1
MSTO2P				TRIM26		PHF20L1							CCDC151						PGGT1B
MSTO2P				HCG17		TG							PRKCSH						PHAX
GON4L				HLA-L		SLA							ELAVL3						PHF15
SYT11				HCG18		WISP1							ZNF653						PITX1
RIT1				TRIM39-RPP21		NDRG1							ECSIT						PJA2
KIAA0907				HLA-E		NDRG1							CNN1						PKD2L2
SNORA42				GNL1		ST3GAL1							ELOF1						PLAC8L1
SCARNA4				PRR3		ZFAT							BC039523						POU4F3
RXFP4				ABCF1		ZFAT-AS1							ACP5						PPARGC1B
ARHGEF2				MIR877		MIR30B							ZNF627						PPIC
SSR2				PPP1R10		MIR30D							ZNF833P						PPIP5K2
UBQLN4				MRPS18B		Mir_652							ZNF823						PPP1R2P3
LAMTOR2				ATAT1		Mir_652							ZNF441						PPP2R2B
RAB25				C6orf136		LOC286094							ZNF491						PPP2R2B-IT1
MEX3A				DHX16		KHDRBS3							ZNF440						PRDM6
LMNA				PPP1R18		KHDRBS3							ZNF439						PRELID2
LMNA				NRM		U1							ZNF69						PROB1
SEMA4A				MDC1		Mir_720							ZNF700						PRR16
SLC25A44				TUBB		FAM135B							AX747405						PRRC1
PMF1-BGLAP				FLOT1		COL22A1							ZNF433						PSD2
BGLAP				IER3		KCNK9							ZNF878						PTTG1
PAQR6				AK098012		TRAPPC9							ZNF844						PURA
SMG5				DDR1		AX748239							ZNF788						PWWP2A
TMEM79				MIR4640		CHRAC1							ZNF788						RAB9BP1
C1orf85				GTF2H4		DQ574852							ZNF20						RAD50
VHLL				VARS2		AGO2							ZNF625						RANBP17
CCT3				SFTA2		PTK2							ZNF136						RAPGEF6
TSACC				DPCR1		Mir_28							AK023304						RARS
RHBG				MUC21		DENND3							ZNF44						RBM22
BC016978				MUC22		SLC45A4							ZNF563						RBM22
C1orf61				HCG22		LOC731779							ZNF442						RBM27
MIR9-1				C6orf15		GPR20							ZNF799						REEP2
MEF2D				PSORS1C1		PTP4A3							ZNF799						REEP5
Y_RNA				CDSN		MROH5							ZNF443						RELL2
IQGAP3				PSORS1C2		MIR4472-1							ZNF709						RNF14
TTC24				CCHCR1		LINC00051							ZNF490						RNF145
APOA1BP				TCF19		TSNARE1							ZNF791						RPS14
GPATCH4				POU5F1		BAI1							MAN2B1						SAP30L
HAPLN2				POU5F1		ARC							WDR83OS						SAP30L-AS1
HAPLN2				POU5F1		JRK							WDR83						SAR1B
BC005081				PSORS1C3		PSCA							DHPS						SCGB3A2
BCAN				HCG27		AX747544							BC171856						SEC24A
NES				HLA-C		PSCA							AX747991						SEMA6A
CRABP2				MICA		LY6K							FBXW9						SEPT8
ISG20L2				HCP5		LOC100288181							TNPO2						SGCD
RRNAD1				HCG26		THEM6							SNORD41						SH3PXD2B
MRPL24				MICB		SLURP1							C19orf43						SH3RF2
HDGF				MCCD1		LYPD2							ASNA1						SH3TC2
PRCC				DDX39B		LYNX1							BEST2						SHROOM1
SH2D2A				SNORD117		LY6D							HOOK2						SIL1
INSRR				ATP6V1G2		GML							JUNB						SKP1
NTRK1				NFKBIL1		CYP11B1							PRDX2						SLC12A2
PEAR1				LTA		CYP11B2							RNASEH2A						SLC22A4
LRRC71				TNF		LOC100133669							RTBDN						SLC22A5
ARHGEF11				TNF		CDC42P3							MAST1						SLC23A1
MIR765				LTB		LY6E							DNASE2						SLC25A2
ETV3L				LST1		C8orf31							KLF1						SLC25A46
ETV3				LST1		LY6H							GCDH						SLC25A48
CYCSP52				NCR3		GPIHBP1							SYCE2						SLC26A2
FCRL5				AIF1		ZFP41							FARSA						SLC27A6
FCRL4				PRRC2A		GLI4							CALR						SLC35A4
FCRL3				SNORA38		ZNF696							RAD23A						SLC36A1
FCRL2				BAG6		TOP1MT							GADD45GIP1						SLC36A2
FCRL1				APOM		RHPN1-AS1							DAND5						SLC36A3
CD5L				C6orf47		RHPN1							NFIX						SLC4A9
AK057438				GPANK1		MAFA							LYL1						SLC6A7
KIRREL				CSNK2B		ZC3H3							TRMT1						SLCO4C1
hCG_1995134				LY6G5C		GSDMD							NACC1						SLCO6A1
LOC646268				ABHD16A		MROH6							STX10						SLIT3
CD1D				ABHD16A		NAPRT1							IER2						SLU7
AK097921				MIR4646		EEF1D							CACNA1A						SMAD5
CD1A				LY6G6F		BC034020							BC042451						SMAD5-AS1
CD1C				LY6G6E		TIGD5							CCDC130						SMIM3
CD1B				LY6G6C		PYCRL							MRI1						SNCAIP
CD1E				C6orf25		TSTA3							C19orf53						SNORA13
OR10T2				DDAH2		ZNF623							ZSWIM4						SNORA36
OR10K2				CLIC1		ZNF707							LOC284454						SNORA40
OR10K1				MSH5-SAPCD1		BREA2							hsa-miR-3074-5p						SNORA51
AK057554				MSH5-SAPCD1		CCDC166							FW420894						SNORA74
OR10R2				VWA7		MAPK15							MIR181C						SNORA74A
OR6Y1				VARS		FAM83H							MIR181D						SNORD63
OR6P1				LSM2		MIR4664							NANOS3						SNORD63
OR10X1				HSPA1L		LOC100128338							C19orf57						SnoZ6
OR10Z1				HSPA1A		AX746851							CC2D1A						SNX2
SPTA1				HSPA1B		SCRIB							PODNL1						SNX24
OR6K2				C6orf48		MIR937							DCAF15						SOWAHA
OR6K3				SNORD48		PUF60							RFX1						SOX30
OR6K6				SNORD52		NRBP2							RLN3						SPARC
OR6N1				NEU1		EPPK1							IL27RA						SPATA24
OR6N2				SLC44A4		PLEC							PALM3						SPDL1
MNDA				EHMT2		MIR661							LOC113230						SPINK1
PYHIN1				ZBTB12		PARP10							C19orf67						SPINK13
IFI16				CFB		GRINA							SAMD1						SPINK14
AIM2				NELFE		SPATC1							PRKACA						SPINK5
TRNA				MIR1236		OPLAH							ASF1B						SPINK6
CADM3				SKIV2L		EXOSC4							LOC100507373						SPINK7
LOC100131825				DOM3Z		GPAA1							LPHN1						SPINK9
DARC				STK19									BC141944						SPOCK1
FCER1A				C4B_2									AX746734						SPRY4
OR10J3				CYP21A1P									AX746734						SRA1
BC038194				CYP21A2									BC011648						SRFBP1
OR10J1				TNXB									CD97						SRP19
OR10J5				STK19									DDX39A						ST8SIA4
APCS				C4B_2									PKN1						STARD4
CRP				CYP21A2									PTGER1						STARD4-AS1
DUSP23				TNXB									GIPC1						STK10
FCRL6				ATF6B									DNAJB1						STK32A
SLAMF8				FKBPL									TECR						SYNPO
VSIG8				PRRT1									NDUFB7						TAF7
CCDC19				PPT2									CLEC17A						TCERG1
TAGLN2				PPT2-EGFL8									EMR3						TCF7
IGSF9				AGPAT1									ZNF333						TCOF1
SLAMF9				RNF5									EMR2						TENM2
LOC100505633				AGER									OR7C1						TGFBI
PIGM				PBX2									OR7A5						THG1L
KCNJ10				GPSM3									OR7A10						TIFAB
KCNJ9				NOTCH4									OR7A17						TIGD6
IGSF8				AK123889									OR7C2						TIMD4
ATP1A2				C6orf10									SLC1A6						TLX3
ATP1A4													CCDC105						TMCO6
CASQ1													CASP14						TMED7-TICAM2
AK093299													OR1I1						TMEM173
PEA15													SYDE1						TMEM232
DCAF8													ILVBL						TNFAIP8
COPA													NOTCH3						TNIP1
SUMO1P3													EPHX3						TRIM36
Y_RNA													BRD4						TRNA
NCSTN													AKAP8						TRNA_Asp
NHLH1													AKAP8L						TRNA_Leu
VANGL2													WIZ						TRNA_Pseudo
SLAMF6													MIR1470						TRNA_Pseudo
CD84													RASAL3						TRPC7
SLAMF1													PGLYRP2						TSLP
CD48													CYP4F22						TSSK1B
SLAMF7													CYP4F8						TTC1
LY9													CYP4F3						TXNDC15
CD244													CYP4F12						U4atac
ITLN1													OR10H2						U4atac
ITLN2													OR10H3						U6
F11R													CYP4F24P						U6
USF1													OR10H5						U6
ARHGAP30													OR10H1						U6
PVRL4													UCA1						U6
KLHDC9													CYP4F2						U7
PFDN2													CYP4F11						UBE2B
NIT1													OR10H4						UBE2D2
DEDD													LINC00661						UBLCP1
UFC1													DQ581539						UBTD2
USP21													DQ571988						UQCRQ
PPOX													DQ575954						VDAC1
B4GALT3													LINC00905						VTRNA1-1
ADAMTS4													DQ587284						VTRNA1-2
NDUFS2													DQ592688						VTRNA1-3
FCER1G													DQ601165						VTRNA2-1
APOA2													DQ589586						WDR36
TOMM40L													DQ597063						WDR55
MIR5187													DQ585694						WNT8A
NR1I3													DQ585402						WWC1
PCP4L1													DQ598314						Y_RNA
MPZ													DQ591334						YIPF5
SDHC													DQ574353						YTHDC2
C1orf192													DQ583543						ZCCHC10
TRNA_Val													DQ596700						ZMAT2
TRNA_Pseudo													DQ592376						ZNF300
TRNA_Glu													DQ579377						ZNF300P1
TRNA_Asn													DQ575167						ZNF474
TRNA_Gly													DQ591916						ZNF608
TRNA_Asp													DQ575099						ZRSR1
TRNA_Leu													DQ582989
TRNA_Gly													DQ582228
TRNA_Glu													DQ588762
TRNA_Gly													DQ592694
TRNA_Asp													DQ585389
TRNA_Leu													DQ580910
TRNA_Gly													DQ588796
TRNA_Glu													DQ578085
TRNA_Gly													DQ570895
TRNA_Asp													DQ600374
TRNA_Leu													DQ592014
TRNA_Gly													DQ577234
TRNA_Glu													DQ580366
TRNA_Gly													TPM4
TRNA_Asp													RAB8A
TRNA_Leu													AK095221
TRNA_Gly													HSH2D
TRNA_Glu													CIB3
TRNA_Gly													FAM32A
TRNA_Asp													AP1M1
TRNA_Leu													KLF2
TRNA_Gly													EPS15L1
FCGR2A													CALR3
TRNA_Pseudo													C19orf44
TRNA_Gly													CHERP
HSPA6													SLC35E1
TRNA_Leu													MED26
TRNA_Gly													SMIM7
TRNA_Asp													TMEM38A
TRNA_Asn													NWD1
FCGR3A													SIN3B
FCGR2C													F2RL3
TRNA_Asp													CPAMD8
HSPA7													HAUS8
TRNA_Leu													MYO9B
TRNA_Glu													USE1
TRNA_Asn													OCEL1
FCGR3B													NR2F6
FCGR2B													USHBP1
RPL31P11													BABAM1
FCRLA													ANKLE1
FCRLB													ABHD8
DUSP12													MRPL34
ATF6													DDA1
OLFML2B													ANO8
NOS1AP													GTPBP3
MIR4654													PLVAP
5S_rRNA													BST2
MIR556													AK311380
C1orf111													MVB12A
C1orf226													TMEM221
SH2D1B													NXNL1
UHMK1													SLC27A1
UAP1													PGLS
DDR2													FAM129C
Metazoa_SRP													COLGALT1
AF268386													UNC13A
HSD17B7													MAP1S
C1orf110
RGS4
RGS5
NUF2
5S_rRNA
5S_rRNA
PBX1
AX748175
LOC100505795
LMX1A
RXRG
LOC400794
LRRC52
TRNA_Pseudo
MGST3
ALDH9A1
LOC440700
TMCO1
BC071770
UCK2
5S_rRNA
FAM78B
FAM78B
MIR921
FMO9P
POGK
TADA1
ILDR2
MAEL
GPA33
DUSP27
RBSG4
POU2F1
CD247
CREG1
RCSD1
TRNA_Pro
TRNA_Pro
MPZL1
ADCY10

## Sheet: Table S2
	miRNA	pvalue	FDR	Log2FC
1	hsa-miR-1270	<0.0001	<0.0001	4.04835
2	hsa-miR-548z	<0.0001	<0.0001	3.92367
3	hsa-miR-548h-3p	<0.0001	<0.0001	3.92367
4	hsa-miR-517a-3p	1.11022e-15	2.95319e-13	3.7296
5	hsa-miR-765	4.88498e-15	9.74554e-13	3.65977
6	hsa-miR-612	1.53211e-14	2.44524e-12	2.68103
7	hsa-miR-548ah-5p	7.68274e-14	1.0218e-11	2.80217
8	hsa-miR-5196-3p	1.03917e-13	1.18465e-11	-4.42649
9	hsa-miR-6732-3p	1.03917e-13	1.18465e-11	-4.42649
10	hsa-miR-661	1.75415e-13	1.74977e-11	4.12435
11	hsa-miR-212-3p	1.87628e-13	1.66363e-11	3.0493
12	hsa-miR-922	3.06866e-13	2.44879e-11	2.67817
13	hsa-miR-208a-3p	2.63967e-12	1.91496e-10	-2.40995
14	hsa-miR-1257	1.49798e-11	9.96156e-10	2.47418
15	hsa-miR-761	5.15081e-11	3.16181e-09	3.58448
16	hsa-miR-30e-3p	6.0081e-11	3.42462e-09	-3.26864
17	hsa-miR-199b-5p	1.19978e-10	6.38281e-09	-3.56012
18	hsa-miR-608	4.30701e-10	2.14812e-08	3.11135
19	hsa-miR-1254	5.68109e-10	2.66677e-08	2.92309
20	hsa-miR-508-3p	7.44099e-10	3.29884e-08	3.0098
21	hsa-miR-607	8.53968e-10	3.58667e-08	2.3076
22	hsa-miR-325	9.21554e-10	3.677e-08	2.95349
23	hsa-miR-199a-5p	1.08332e-09	4.1166e-08	-3.68568
24	hsa-miR-27b-3p	1.67875e-09	6.08928e-08	-4.36591
25	hsa-miR-766-3p	1.70773e-09	5.92509e-08	2.89894
26	hsa-miR-651-5p	1.75901e-09	5.8487e-08	2.68793
27	hsa-miR-100-5p	1.80565e-09	5.76364e-08	-3.92617
28	hsa-miR-23c	1.84196e-09	5.65339e-08	2.48556
29	hsa-miR-627-3p	2.36063e-09	6.97698e-08	2.54176
30	hsa-miR-520c-3p	2.42718e-09	6.91748e-08	2.79956
31	hsa-miR-1972	2.43012e-09	6.68702e-08	2.32753
32	hsa-miR-1272	3.56466e-09	9.48201e-08	2.18185
33	hsa-miR-1297	3.64087e-09	9.37231e-08	2.70267
34	hsa-miR-10a-5p	5.63222e-09	1.40454e-07	-2.32239
35	hsa-miR-219b-3p	7.43687e-09	1.79837e-07	3.38808
36	hsa-miR-342-3p	8.75232e-09	2.05422e-07	-4.73666
37	hsa-miR-222-3p	1.09732e-08	2.5019e-07	-5.24417
38	hsa-miR-24-3p	1.12104e-08	2.48497e-07	-4.07441
39	hsa-miR-548al	1.32832e-08	2.86486e-07	3.66887
40	hsa-miR-9-5p	1.34751e-08	2.82978e-07	-3.5625
41	hsa-miR-361-5p	1.71592e-08	3.51103e-07	-3.99598
42	hsa-miR-2053	1.75116e-08	3.49357e-07	2.9465
43	hsa-miR-125a-5p	2.40237e-08	4.67583e-07	-5.17837
44	hsa-miR-29c-3p	2.44355e-08	4.64274e-07	-4.26979
45	hsa-miR-3131	2.60895e-08	4.84172e-07	2.79852
46	hsa-miR-936	2.86149e-08	5.18971e-07	2.755
47	hsa-miR-542-3p	2.99133e-08	5.30462e-07	1.75054
48	hsa-miR-219a-5p	3.0762e-08	5.33653e-07	3.00576
49	hsa-miR-30d-5p	3.58383e-08	6.08489e-07	-4.88745
50	hsa-miR-191-5p	4.30543e-08	7.15778e-07	-6.27011
51	hsa-miR-605-5p	4.52893e-08	7.37568e-07	3.14119
52	hsa-miR-218-5p	5.71227e-08	9.11678e-07	-2.7111
53	hsa-miR-98-5p	6.37937e-08	9.98183e-07	-4.62306
54	hsa-miR-150-5p	7.31945e-08	1.12325e-06	-6.33221
55	hsa-miR-30b-5p	8.25373e-08	1.24273e-06	-4.62254
56	hsa-miR-378i	8.46813e-08	1.2514e-06	-3.07162
57	hsa-miR-145-5p	8.56681e-08	1.24297e-06	-4.69634
58	hsa-miR-140-5p	8.64502e-08	1.23192e-06	-4.6861
59	hsa-let-7b-5p	1.00177e-07	1.40248e-06	-5.27659
60	hsa-miR-199a-3p	1.09779e-07	1.51041e-06	-4.38699
61	hsa-miR-199b-3p	1.09779e-07	1.51041e-06	-4.38699
62	hsa-miR-23a-3p	1.34623e-07	1.82084e-06	-5.04622
63	hsa-miR-223-3p	1.41593e-07	1.88319e-06	-4.29856
64	hsa-miR-324-5p	1.54917e-07	2.02662e-06	-2.63894
65	hsa-miR-26b-5p	1.57352e-07	2.02527e-06	-4.82779
66	hsa-miR-15a-5p	1.86445e-07	2.36164e-06	-5.33016
67	hsa-miR-155-5p	1.9119e-07	2.3839e-06	-3.66357
68	hsa-miR-93-5p	2.19144e-07	2.69041e-06	-5.4602
69	hsa-miR-34c-3p	2.22617e-07	2.69164e-06	2.53688
70	hsa-miR-215-5p	2.74903e-07	3.27422e-06	2.22553
71	hsa-miR-26a-5p	2.75699e-07	3.2354e-06	-4.7869
72	hsa-miR-374b-5p	2.84168e-07	3.28646e-06	-3.0778
73	hsa-let-7f-5p	2.86204e-07	3.26273e-06	-4.6278
74	hsa-miR-126-3p	3.22413e-07	3.62374e-06	-5.70674
75	hsa-miR-142-3p	3.26416e-07	3.61778e-06	-4.73861
76	hsa-miR-34a-5p	3.33774e-07	3.64865e-06	-2.44624
77	hsa-let-7e-5p	3.37028e-07	3.63444e-06	-4.27062
78	hsa-let-7i-5p	3.38105e-07	3.59743e-06	-4.49884
79	hsa-miR-873-3p	3.43512e-07	3.60688e-06	2.57978
80	hsa-miR-374a-5p	3.55579e-07	3.68509e-06	-4.87368
81	hsa-miR-195-5p	4.42544e-07	4.52756e-06	-2.90059
82	hsa-let-7d-5p	4.66532e-07	4.71257e-06	-4.83759
83	hsa-miR-502-3p	4.69133e-07	4.67961e-06	2.82332
84	hsa-miR-3928-3p	4.87748e-07	4.80522e-06	2.34544
85	hsa-miR-181a-5p	4.93372e-07	4.80135e-06	-5.71558
86	hsa-let-7a-5p	5.50384e-07	5.29165e-06	-8.81174
87	hsa-miR-29b-3p	5.97476e-07	5.67602e-06	-5.3233
88	hsa-miR-587	6.66643e-07	6.2586e-06	2.20005
89	hsa-miR-508-5p	6.66816e-07	6.18744e-06	1.72109
90	hsa-miR-3151-5p	7.03888e-07	6.45635e-06	2.63407
91	hsa-let-7c-5p	7.39941e-07	6.70992e-06	-4.62163
92	hsa-miR-5001-5p	7.99589e-07	7.16934e-06	-1.71321
93	hsa-miR-1236-3p	8.30262e-07	7.36166e-06	2.28555
94	hsa-miR-410-3p	8.7878e-07	7.70622e-06	2.29485
95	hsa-miR-518b	8.94209e-07	7.75629e-06	2.62309
96	hsa-miR-141-3p	1.00407e-06	8.6156e-06	-4.11176
97	hsa-miR-3615	1.04568e-06	8.87715e-06	2.38173
98	hsa-miR-198	1.05001e-06	8.82007e-06	2.64551
99	hsa-miR-3065-3p	1.05107e-06	8.73702e-06	-1.72449
100	hsa-miR-99a-5p	1.06133e-06	8.73135e-06	-4.43312
101	hsa-miR-148b-3p	1.09044e-06	8.87932e-06	-2.72467
102	hsa-miR-4286	1.26236e-06	1.01754e-05	-5.44997
103	hsa-miR-1285-3p	1.26873e-06	1.01245e-05	1.83783
104	hsa-miR-320e	1.2759e-06	1.00809e-05	-3.12459
105	hsa-miR-132-3p	1.35218e-06	1.05788e-05	-2.26671
106	hsa-miR-769-3p	1.44184e-06	1.11708e-05	-1.46476
107	hsa-miR-28-5p	1.46477e-06	1.12393e-05	-3.22331
108	hsa-miR-21-5p	1.52116e-06	1.15608e-05	-5.98851
109	hsa-miR-200c-3p	1.52363e-06	1.14704e-05	-5.35346
110	hsa-miR-185-5p	1.66335e-06	1.24052e-05	-2.3547
111	hsa-miR-203a-3p	1.79581e-06	1.3269e-05	-2.58839
112	hsa-miR-146a-5p	1.84878e-06	1.35351e-05	-2.81117
113	hsa-miR-4488	2.03398e-06	1.47556e-05	-2.93126
114	hsa-miR-25-3p	2.17117e-06	1.56089e-05	-5.09113
115	hsa-miR-526a	2.23126e-06	1.58977e-05	1.92724
116	hsa-miR-518c-5p	2.23126e-06	1.58977e-05	1.92724
117	hsa-miR-518d-5p	2.23126e-06	1.58977e-05	1.92724
118	hsa-miR-563	2.26749e-06	1.60129e-05	2.00302
119	hsa-let-7g-5p	2.27462e-06	1.59224e-05	-4.45426
120	hsa-miR-15b-5p	2.52464e-06	1.75188e-05	-4.94772
121	hsa-miR-298	2.60948e-06	1.79514e-05	2.37439
122	hsa-miR-595	2.68878e-06	1.83388e-05	1.6961
123	hsa-miR-1915-3p	2.69223e-06	1.82068e-05	-3.02225
124	hsa-miR-567	2.71327e-06	1.81949e-05	1.82394
125	hsa-miR-181a-3p	2.76751e-06	1.8404e-05	-1.78828
126	hsa-miR-340-5p	2.85336e-06	1.8818e-05	-2.69562
127	hsa-miR-200b-3p	2.9512e-06	1.93037e-05	-5.0399
128	hsa-miR-451a	2.98234e-06	1.93488e-05	-4.66163
129	hsa-miR-1185-2-3p	3.08498e-06	1.98533e-05	-1.65496
130	hsa-miR-125b-5p	3.24237e-06	2.06993e-05	-4.58577
131	hsa-miR-196a-5p	3.32892e-06	2.10831e-05	-3.55274
132	hsa-miR-10b-5p	4.05109e-06	2.54549e-05	-1.86443
133	hsa-miR-542-5p	4.10284e-06	2.55786e-05	1.95381
134	hsa-miR-1260b	4.20413e-06	2.60069e-05	-1.75696
135	hsa-miR-130a-3p	4.23974e-06	2.60255e-05	-3.99118
136	hsa-miR-891b	4.56798e-06	2.78263e-05	2.17061
137	hsa-miR-514a-3p	4.82446e-06	2.91661e-05	1.42188
138	hsa-miR-23b-3p	4.9218e-06	2.95308e-05	-2.6858
139	hsa-miR-506-5p	5.148e-06	3.06575e-05	2.31458
140	hsa-miR-424-5p	5.21516e-06	3.08274e-05	-2.97772
141	hsa-miR-615-3p	5.48377e-06	3.21768e-05	1.68885
142	hsa-miR-520a-5p	5.52244e-06	3.21672e-05	2.24987
143	hsa-miR-448	6.137e-06	3.54879e-05	-1.90264
144	hsa-miR-30e-5p	6.16633e-06	3.5401e-05	-2.71675
145	hsa-miR-548d-5p	6.27275e-06	3.57547e-05	1.98169
146	hsa-miR-151a-3p	6.69967e-06	3.79173e-05	-3.28738
147	hsa-miR-454-3p	6.85938e-06	3.85478e-05	-2.38367
148	hsa-miR-423-5p	7.42246e-06	4.14205e-05	-2.72085
149	hsa-miR-28-3p	7.69078e-06	4.26197e-05	-2.47205
150	hsa-miR-133a-3p	7.72825e-06	4.2532e-05	-1.9887
151	hsa-miR-566	7.83787e-06	4.28399e-05	2.13651
152	hsa-miR-346	7.89127e-06	4.28383e-05	1.79753
153	hsa-miR-484	8.43309e-06	4.54703e-05	2.11892
154	hsa-miR-106a-5p	8.83058e-06	4.7294e-05	-3.93504
155	hsa-miR-17-5p	8.83058e-06	4.7294e-05	-3.93504
156	hsa-miR-1183	9.20839e-06	4.89886e-05	2.26705
157	hsa-miR-365a-3p	9.37527e-06	4.95461e-05	-2.36722
158	hsa-miR-365b-3p	9.37527e-06	4.95461e-05	-2.36722
159	hsa-miR-548ad-3p	9.46071e-06	4.96687e-05	2.15789
160	hsa-miR-205-5p	9.54604e-06	4.97892e-05	-3.80185
161	hsa-miR-221-3p	9.85961e-06	5.10907e-05	-2.46651
162	hsa-miR-640	1.02809e-05	5.29299e-05	1.61885
163	hsa-miR-32-5p	1.08171e-05	5.53336e-05	-2.97382
164	hsa-miR-148a-3p	1.08501e-05	5.51487e-05	-4.47579
165	hsa-miR-371a-5p	1.24236e-05	6.27468e-05	1.7248
166	hsa-miR-577	1.314e-05	6.59481e-05	2.01916
167	hsa-miR-553	1.38398e-05	6.90261e-05	1.83289
168	hsa-miR-370-3p	1.38515e-05	6.86553e-05	1.56597
169	hsa-miR-22-3p	1.41711e-05	6.98058e-05	-3.70582
170	hsa-miR-660-5p	1.55985e-05	7.63657e-05	-2.13007
171	hsa-miR-1261	1.83648e-05	8.93604e-05	1.67307
172	hsa-miR-197-5p	1.85556e-05	8.97415e-05	1.61885
173	hsa-miR-30a-5p	1.90377e-05	9.15185e-05	-3.51938
174	hsa-miR-576-5p	1.97657e-05	9.44492e-05	1.05983
175	hsa-miR-4421	2.08292e-05	9.89387e-05	0.992169
176	hsa-miR-770-5p	2.09642e-05	9.89909e-05	1.60935
177	hsa-miR-564	2.18206e-05	0.000102428	2.10968
178	hsa-miR-99b-5p	2.32384e-05	0.000108446	-2.88146
179	hsa-miR-5010-3p	2.33249e-05	0.000108217	-1.60065
180	hsa-miR-29a-3p	2.51699e-05	0.000116101	-2.86496
181	hsa-miR-643	2.63363e-05	0.000120784	1.61524
182	hsa-miR-320a	2.85711e-05	0.000130284	1.11916
183	hsa-miR-548d-3p	2.90209e-05	0.000131584	1.5015
184	hsa-miR-3613-3p	2.91035e-05	0.000131212	-1.51996
185	hsa-miR-548ak	3.0228e-05	0.000135516	1.5825
186	hsa-miR-941	3.30915e-05	0.000147525	1.53049
187	hsa-miR-1285-5p	3.75187e-05	0.000166333	-1.6776
188	hsa-miR-194-5p	4.00521e-05	0.000176583	-2.02353
189	hsa-miR-4532	4.01411e-05	0.000176003	-1.61729
190	hsa-miR-520b	4.21688e-05	0.000183883	1.45768
191	hsa-miR-1258	4.65324e-05	0.000201809	2.02634
192	hsa-miR-876-3p	4.74345e-05	0.000204609	2.06124
193	hsa-miR-1255a	4.94625e-05	0.00021221	1.57356
194	hsa-miR-1286	5.48484e-05	0.000234059	1.44945
195	hsa-miR-361-3p	5.74902e-05	0.000244028	-2.27184
196	hsa-miR-152-3p	5.7947e-05	0.000244665	-1.12804
197	hsa-miR-18a-5p	5.85674e-05	0.000245983	-1.92092
198	hsa-miR-2110	6.13673e-05	0.000256393	1.34806
199	hsa-miR-1290	6.41895e-05	0.000266788	-1.68566
200	hsa-miR-450a-5p	6.70644e-05	0.000277292	-2.0736
201	hsa-miR-574-3p	7.03527e-05	0.000289389	-2.16951
202	hsa-miR-620	7.14562e-05	0.000292421	1.50183
203	hsa-miR-138-5p	7.34419e-05	0.000299014	1.76799
204	hsa-miR-568	7.49757e-05	0.000303709	0.897995
205	hsa-miR-302b-3p	7.60351e-05	0.000306444	1.53393
206	hsa-miR-137	7.77683e-05	0.000311855	-1.28394
207	hsa-miR-382-5p	8.03921e-05	0.000320765	-1.69886
208	hsa-miR-181c-5p	8.15301e-05	0.000323687	-1.87328
209	hsa-miR-548i	8.48032e-05	0.000335014	1.32404
210	hsa-miR-520h	8.84275e-05	0.000347612	1.37112
211	hsa-miR-648	9.19345e-05	0.000359626	1.84784
212	hsa-miR-1203	0.000102526	0.0003991	1.67089
213	hsa-miR-590-3p	0.000109782	0.000425273	1.69596
214	hsa-miR-296-3p	0.000115156	0.000443936	1.16629
215	hsa-miR-1307-5p	0.00011679	0.00044807	1.67647
216	hsa-miR-628-3p	0.000121321	0.000463226	1.25728
217	hsa-miR-378c	0.00012297	0.000467284	1.30009
218	hsa-miR-548e-5p	0.000134856	0.000510025	1.47406
219	hsa-miR-1298-5p	0.000136065	0.000512167	1.50381
220	hsa-miR-20a-5p	0.00013678	0.000512445	-3.0301
221	hsa-miR-20b-5p	0.00013678	0.000512445	-3.0301
222	hsa-miR-551a	0.000137915	0.000514281	2.31808
223	hsa-miR-92a-1-5p	0.000137997	0.000512192	1.24324
224	hsa-miR-331-5p	0.000139787	0.000516436	0.441467
225	hsa-miR-649	0.000140039	0.000514982	1.14161
226	hsa-miR-216a-5p	0.000141998	0.000519789	1.3036
227	hsa-miR-16-5p	0.000143388	0.000522483	-3.34669
228	hsa-miR-664a-3p	0.000143474	0.000520419	-1.71081
229	hsa-miR-629-5p	0.00014911	0.000538414	1.87697
230	hsa-miR-144-3p	0.000150681	0.000541639	-2.09416
231	hsa-miR-3074-3p	0.000150926	0.000540086	0.454748
232	hsa-miR-380-3p	0.000151454	0.000539556	1.70273
233	hsa-miR-1322	0.000152644	0.000541376	1.4957
234	hsa-miR-4524a-5p	0.000152906	0.000539908	0.437619
235	hsa-miR-514b-5p	0.00016031	0.000563558	-1.43548
236	hsa-miR-506-3p	0.000162715	0.000569504	1.60369
237	hsa-miR-758-3p	0.000164557	0.000573434	1.40145
238	hsa-miR-411-3p	0.000164557	0.000573434	1.40145
239	hsa-miR-638	0.000167732	0.000581959	1.1715
240	hsa-miR-514b-3p	0.000172296	0.000595203	1.51498
241	hsa-miR-656-3p	0.000182819	0.000628834	1.51858
242	hsa-miR-301a-5p	0.000184199	0.000630863	0.908832
243	hsa-miR-323b-3p	0.000185045	0.00063105	1.64595
244	hsa-miR-548g-3p	0.000185455	0.000629758	1.61697
245	hsa-miR-200a-3p	0.000189613	0.00064115	-2.42572
246	hsa-miR-363-3p	0.000193937	0.000653003	1.53906
247	hsa-miR-450b-3p	0.000199707	0.000669607	1.27361
248	hsa-miR-486-3p	0.000202133	0.000674905	1.25343
249	hsa-miR-1306-3p	0.000202719	0.000674041	0.979219
250	hsa-miR-935	0.000209395	0.000693348	0.434824
251	hsa-miR-548ai	0.00022253	0.000733799	1.29539
252	hsa-miR-570-5p	0.00022253	0.000733799	1.29539
253	hsa-miR-548b-3p	0.000227392	0.000746743	1.53951
254	hsa-miR-665	0.000230908	0.000755184	0.740993
255	hsa-miR-383-5p	0.000235008	0.000765455	0.548527
256	hsa-miR-891a-5p	0.000235108	0.000762669	-1.3065
257	hsa-miR-133b	0.000264571	0.000854767	0.49202
258	hsa-miR-3150b-3p	0.000264571	0.000854767	0.49202
259	hsa-miR-124-3p	0.000266708	0.00085475	0.917096
260	hsa-miR-106b-5p	0.000269503	0.000860253	-2.59313
261	hsa-miR-1197	0.000274115	0.00087149	1.36797
262	hsa-miR-1178-3p	0.000275123	0.000871222	1.50691
263	hsa-miR-4707-3p	0.000276016	0.000870594	1.78762
264	hsa-miR-1193	0.000278441	0.000874786	0.489339
265	hsa-miR-101-3p	0.000282149	0.00088296	0.559468
266	hsa-miR-370-5p	0.000286734	0.000893804	0.582905
267	hsa-miR-4516	0.000288108	0.000894591	-2.2737
268	hsa-miR-3127-5p	0.000290986	0.000900028	1.65792
269	hsa-miR-5196-5p	0.000296684	0.000914107	1.18949
270	hsa-miR-509-3-5p	0.000301962	0.00092679	1.45433
271	hsa-miR-1180-3p	0.000313511	0.000958552	-1.89411
272	hsa-miR-2278	0.000319836	0.000974156	0.441599
273	hsa-miR-675-5p	0.000321976	0.000976947	0.607939
274	hsa-miR-548c-5p	0.000340552	0.0010294	0.498501
275	hsa-miR-548o-5p	0.000340552	0.0010294	0.498501
276	hsa-miR-548am-5p	0.000340552	0.0010294	0.498501
277	hsa-miR-1224-5p	0.000343599	0.00103469	0.99921
278	hsa-miR-497-5p	0.000348555	0.00104567	-1.5269
279	hsa-miR-372-3p	0.000350856	0.00104863	0.810051
280	hsa-miR-4454	0.000350912	0.00104488	-3.77444
281	hsa-miR-7975	0.000350912	0.00104488	-3.77444
282	hsa-miR-107	0.000357169	0.00105956	-1.00794
283	hsa-miR-1277-3p	0.000362681	0.00107193	1.5336
284	hsa-miR-671-5p	0.000370894	0.00109215	1.32492
285	hsa-miR-376b-3p	0.000375838	0.00110264	0.737081
286	hsa-miR-187-3p	0.000381799	0.00111603	-1.55422
287	hsa-miR-331-3p	0.00040062	0.00116677	-1.7918
288	hsa-miR-1271-5p	0.000401629	0.00116545	0.956608
289	hsa-miR-1202	0.000410066	0.00118562	0.445051
290	hsa-miR-873-5p	0.000410197	0.00118172	0.542252
291	hsa-miR-1304-5p	0.000416942	0.00119683	1.14558
292	hsa-miR-1260a	0.000424579	0.00121439	-3.28975
293	hsa-miR-490-5p	0.000425124	0.0012116	0.508645
294	hsa-miR-550a-5p	0.000425124	0.0012116	0.508645
295	hsa-miR-1268b	0.000425879	0.00120515	1.37906
296	hsa-miR-483-3p	0.00043394	0.00122362	-1.11177
297	hsa-miR-6721-5p	0.000461606	0.00129705	1.5874
298	hsa-miR-125a-3p	0.000464178	0.0012997	1.285
299	hsa-miR-1-5p	0.000470868	0.00131382	1.35921
300	hsa-miR-578	0.000473174	0.00131566	0.939648
301	hsa-miR-320b	0.000485568	0.00134543	0.491035
302	hsa-miR-337-3p	0.000499884	0.0013803	-1.2793
303	hsa-miR-362-5p	0.000505112	0.00138993	-1.66445
304	hsa-miR-552-3p	0.000516854	0.00141735	1.15876
305	hsa-miR-520d-3p	0.000523442	0.0014305	0.950833
306	hsa-miR-378b	0.000531767	0.00144829	0.641472
307	hsa-miR-488-3p	0.000538345	0.00146122	0.978409
308	hsa-miR-4284	0.00053957	0.00145958	-1.37671
309	hsa-miR-651-3p	0.00054952	0.00148148	0.458764
310	hsa-miR-892a	0.000570625	0.00153319	0.788283
311	hsa-miR-1185-1-3p	0.000598513	0.00160273	0.639428
312	hsa-miR-1246	0.000609753	0.00162737	-3.73543
313	hsa-miR-1204	0.000610241	0.001503	0.405314
314	hsa-miR-1233-3p	0.000610241	0.001503	0.405314
315	hsa-miR-1247-5p	0.000610241	0.001503	0.405314
316	hsa-miR-1253	0.000610241	0.001503	0.405314
317	hsa-miR-128-3p	0.000610241	0.001503	0.405314
318	hsa-miR-1283	0.000610241	0.001503	0.405314
319	hsa-miR-1301-3p	0.000610241	0.001503	0.405314
320	hsa-miR-134-5p	0.000610241	0.001503	0.405314
321	hsa-miR-6728-5p	0.000610241	0.001503	0.405314
322	hsa-miR-146b-3p	0.000610241	0.001503	0.405314
323	hsa-miR-152-5p	0.000610241	0.001503	0.405314
324	hsa-miR-211-3p	0.000610241	0.001503	0.405314
325	hsa-miR-3065-5p	0.000610241	0.001503	0.405314
326	hsa-miR-3140-3p	0.000610241	0.001503	0.405314
327	hsa-miR-3140-5p	0.000610241	0.001503	0.405314
328	hsa-miR-3179	0.000610241	0.001503	0.405314
329	hsa-miR-3190-3p	0.000610241	0.001503	0.405314
330	hsa-miR-3192-5p	0.000610241	0.001503	0.405314
331	hsa-miR-323a-5p	0.000610241	0.001503	0.405314
332	hsa-miR-3605-3p	0.000610241	0.001503	0.405314
333	hsa-miR-3614-3p	0.000610241	0.001503	0.405314
334	hsa-miR-373-3p	0.000610241	0.001503	0.405314
335	hsa-miR-378e	0.000610241	0.001503	0.405314
336	hsa-miR-409-5p	0.000610241	0.001503	0.405314
337	hsa-miR-422a	0.000610241	0.001503	0.405314
338	hsa-miR-494-3p	0.000610241	0.001503	0.405314
339	hsa-miR-5001-3p	0.000610241	0.001503	0.405314
340	hsa-miR-5010-5p	0.000610241	0.001503	0.405314
341	hsa-miR-502-5p	0.000610241	0.001503	0.405314
342	hsa-miR-504-3p	0.000610241	0.001503	0.405314
343	hsa-miR-520a-3p	0.000610241	0.001503	0.405314
344	hsa-miR-548o-3p	0.000610241	0.001503	0.405314
345	hsa-miR-548ah-3p	0.000610241	0.001503	0.405314
346	hsa-miR-548av-3p	0.000610241	0.001503	0.405314
347	hsa-miR-570-3p	0.000610241	0.001503	0.405314
348	hsa-miR-627-5p	0.000610241	0.001503	0.405314
349	hsa-miR-664b-5p	0.000610241	0.001503	0.405314
350	hsa-miR-892b	0.000610241	0.001503	0.405314
351	hsa-miR-924	0.000610241	0.001503	0.405314
352	hsa-miR-4792	0.000615105	0.00146087	1.28501
353	hsa-miR-6511a-5p	0.000615575	0.00145765	0.481048
354	hsa-miR-1245b-3p	0.000622577	0.00146987	0.442599
355	hsa-miR-516a-5p	0.00066304	0.00156078	0.64251
356	hsa-miR-562	0.00066433	0.00155922	0.401465
357	hsa-miR-600	0.00066433	0.00155922	0.401465
358	hsa-miR-4787-3p	0.000676718	0.00157901	0.788662
359	hsa-miR-1281	0.000680549	0.00158332	1.05549
360	hsa-miR-188-3p	0.000690237	0.00160119	0.583663
361	hsa-miR-433-3p	0.000702334	0.00162453	0.877773
362	hsa-miR-369-5p	0.000717946	0.00165584	0.566569
363	hsa-miR-1268a	0.000738025	0.00169724	0.956373
364	hsa-miR-520e	0.000756902	0.00173565	1.15524
365	hsa-miR-339-5p	0.000772546	0.00176645	0.41905
366	hsa-miR-4448	0.000784901	0.00178957	0.395517
367	hsa-miR-1289	0.000786462	0.00178803	0.952598
368	hsa-miR-202-3p	0.000792154	0.00179585	0.512174
369	hsa-miR-3196	0.000801182	0.00181117	0.619702
370	hsa-miR-1266-5p	0.000802393	0.00180879	0.97674
371	hsa-miR-604	0.000831221	0.00186849	0.837852
372	hsa-miR-630	0.000833667	0.00186873	-2.24395
373	hsa-miR-4707-5p	0.000839442	0.0018764	1.19249
374	hsa-miR-190a-3p	0.000851596	0.00189825	0.741044
375	hsa-miR-432-5p	0.000864758	0.00192222	1.09527
376	hsa-miR-758-5p	0.000879185	0.00194886	0.450789
377	hsa-miR-128-2-5p	0.000898908	0.00198706	0.465631
378	hsa-miR-597-5p	0.000900665	0.00198544	1.28007
379	hsa-miR-539-3p	0.000909132	0.00199859	0.555584
380	hsa-miR-302a-5p	0.000930277	0.00203945	0.882193
381	hsa-miR-128-1-5p	0.0009398	0.00205469	0.835889

## Sheet: Table S3
KEGG pathway	p-value	#genes	#miRNAs
Adherens junction	1180	47	15
Proteoglycans in cancer	1180	99	15
Signaling pathways regulating pluripotency of stem cells	1020000	68	15
Pathways in cancer	4620000	164	15
Endocytosis	0.000193844303997	98	15
Ras signaling pathway	0.00650053274705	94	15
HTLV-I infection	0.0116018719252	104	15
Focal adhesion	0.0185228403172	86	15
Hepatitis B	0.0185228403172	56	15
cAMP signaling pathway	0.0239670354109	82	15
Rap1 signaling pathway	0.0261302804785	85	15
Hippo signaling pathway	285000	71	14
Circadian entrainment	0.000147034449158	49	14
FoxO signaling pathway	0.000471736044374	66	14
Glutamatergic synapse	0.000584410126524	55	14
Chronic myeloid leukemia	0.000988037859907	39	14
Oxytocin signaling pathway	0.00159600018196	74	14
Thyroid hormone signaling pathway	0.00208962110786	53	14
MAPK signaling pathway	0.00287540830895	108	14
Morphine addiction	0.00287540830895	38	14
Dopaminergic synapse	0.0074717171142	60	14
Ubiquitin mediated proteolysis	0.0185228403172	60	14
Wnt signaling pathway	0.0185228403172	58	14
Viral carcinogenesis	0.0191841452991	75	14
Cholinergic synapse	0.031706192336	47	14
Transcriptional misregulation in cancer	0.0436594716471	73	14
TGF-beta signaling pathway	237000	42	13
Axon guidance	237000	63	13
ErbB signaling pathway	8080000	44	13
Pancreatic cancer	0.000193844303997	36	13
Amphetamine addiction	0.000328087556971	33	13
mRNA surveillance pathway	0.0023288505484	48	13
Prolactin signaling pathway	0.00751838496524	33	13
Adrenergic signaling in cardiomyocytes	0.0185228403172	56	13
Arrhythmogenic right ventricular cardiomyopathy (ARVC)	0.0185228403172	33	13
Choline metabolism in cancer	0.031706192336	45	13
Prostate cancer	4140000	49	12
Long-term depression	0.000328087556971	31	12
Colorectal cancer	0.00159600018196	33	12
Neurotrophin signaling pathway	0.00623410484742	54	12
AMPK signaling pathway	0.0114896517813	59	12
Acute myeloid leukemia	0.0122166626055	29	12
Calcium signaling pathway	0.0259376746811	74	12
Renal cell carcinoma	0.000173063560845	35	11
Circadian rhythm	0.000590846309915	20	11
Lysine degradation	0.000863777474351	22	11
Glioma	0.00351819852025	31	11
Nicotine addiction	0.00487817778034	19	11
Endometrial cancer	0.0131918969696	26	11
mTOR signaling pathway	0.0306830594755	30	11
B cell receptor signaling pathway	0.031706192336	34	11
Non-small cell lung cancer	0.031706192336	24	11
Phosphatidylinositol signaling system	0.0233540471528	35	10
Melanoma	0.0487607253062	32	9
Prion diseases	142000	10	6
Glycosaminoglycan biosynthesis - chondroitin sulfate / dermatan sulfate	0.0214396256159	8	6

## Sheet: Table S4
Supplmentary Table S4
DE miRNAs	miR-1204	miR-1224-5p	miR-1236-3p	miR-145-5p	miR-146a-5p	miR-2053	miR-218-5p	miR-3150b-3p	miR-3151-5p	miR-4448	miR-548d-3p	miR-548d-5p	miR-638	miR-661	miR-6721-5p	miR-765
Target Genes	ADCYAP1	ABLIM1	SEPT11	ABCE1	MARCH6	MARCH1	MARCH4	ABCA1	SEPT3	MARCH2	MARCH4	MARCH1	CCNY	MARCH5	MARCH4	MARCH1
	CCDC33	ACVR2B	AAGAB	ABHD17C	AAK1	MARCH3	ABCG4	ABCG2	AAK1	ABCA9	MARCH6	MARCH6	CPNE2	MARCH8	MARCH8	MARCH8
	CNNM3	ANTXR1	AAMP	ACBD5	ABL2	A1CF	ABL2	ABL2	ABCE1	ABCB11	SEPT2	SEPT7	DIAPH2	SEPT4	SEPT3	SEPT3
	DPP6	APOLD1	ABHD2	ACTB	ACKR2	ABCA10	ABLIM3	ACSBG2	ACAP3	AC008394.1	A1CF	A1CF	EFCAB10	SEPT8	SEPT5	SEPT4
	ILDR2	AQP2	ABI2	ANGPT2	ADAM19	ABHD17B	ACSL1	ADAM28	ACSF3	ADAM11	AAK1	ABCA5	HIST2H4A	SEPT9	SEPT9	ABCG4
	KCNC2	AQP4	ABLIM1	ARHGAP6	APPL1	ABI1	ACSL6	ADAMTSL1	ACSS1	ADM2	ABCC5	ABCA8	HIST2H4B	AAK1	AAK1	ABHD4
	LRRC56	ARHGAP29	ABLIM3	ATP8B4	ARMC8	ABI2	ACTN1	ADAT2	ADARB1	ADORA1	ABCC9	ABCB11	HLF	AASS	AATK	ABL2
	LRRN3	ARHGEF19	ACAN	BRWD3	BCORL1	ABTB2	ADCY9	ADCYAP1R1	ADD1	AGO1	ABCE1	ABCC4	KLF7	ABCC6	ABCA2	ABR
	MAB21L3	ATOH7	ACP1	BZW1	BMPR1A	AC008964.1	ADIPOR2	ADPRH	ADH1B	AGO2	ABHD13	ABHD2	LIX1L	ABHD10	ABCB8	ACE
	MMP11	BAAT	ACTN1	C1orf56	BTG2	AC011997.1	ADO	ALDH9A1	AGO1	AGPAT9	ABI2	ABHD3	NCR3LG1	ABHD14B	ABCG4	ACIN1
	NIP7	BCAT1	ACTRT3	CABP1	C16orf72	AC104472.1	ADRB1	ALPL	AHRR	AICDA	ABL1	ABI3BP	NR4A3	ABHD2	ABHD17A	ACKR4
	PDE3A	CAPN5	ACVR2B	CACHD1	C17orf78	ACADL	AFAP1L1	AMER2	AIFM1	AIFM1	ACER3	ACADL	NUDT21	ACBD4	ABHD4	ACTN4
	PHKG1	CBL	ACYP2	CACNA1D	CARD10	ACER3	AFF4	AMER3	AIRE	AIPL1	ACSL4	ACAP2	P2RY8	ACSBG1	ABHD6	ACTR3B
	PRDM12	CCDC149	ADAMTS9	CAMK1D	CCDC6	ACOX1	AGO1	ANKRD17	AKT2	AJAP1	ACTB	ACAT2	POMGNT1	ADAM12	AC006455.1	ACVR1B
	RASSF7	CD160	ADIPOR2	CAMK2D	CD80	ACSL4	AIF1L	ANKRD26	ALOXE3	AL359878.1	ACTN2	ACBD3	RIMKLB	ADARB1	AC007375.1	ADAM12
	SEZ6L2	CD200R1	ADPRH	CAMSAP2	CDKN2AIP	ACSM5	AMMECR1	AP1G1	ANKRD13B	AL645730.2	ACVR1C	ACBD5	SLC25A23	ADARB2	AC008060.7	ADAM17
	SLC25A23	CD300E	AHCYL2	CCDC107	CDS1	ACVR2B	ANKRD27	AP3S2	ANKRD52	AMIGO1	ACVR2B	ACSL3	SMC1A	ADCY5	AC008267.1	ADAM19
	URB1	CELF2	AJUBA	CCDC39	DCAF12	ADAMTSL3	ANKRD34A	AREL1	ANKRD54	ANGPTL7	ACYP2	ACSL4	TCERG1L	ADM2	AC010441.1	ADAMTS16
	WSCD1	CLEC4F	AKT3	CCNL1	DDHD1	ADRBK2	ANKRD40	ARHGEF12	AP4S1	AP3M1	ADAM10	ACSL6	ZNF26	AFAP1	AC010536.1	ADAMTSL1
	ALX4	CLNS1A	ALDH7A1	CDC37L1	EIF4G2	AGFG1	ANKRD44	ARHGEF39	APC2	ARAP2	ADAM22	ACTN4	ZNF266	AFF3	AC026310.1	ADARB1
	ANKRD34B	CNGB3	ALKBH8	CLCN3	ERBB4	AGL	ANKRD52	ARHGEF40	APOPT1	ARHGAP44	AEBP2	ACVR2A	ZNF275	AGFG2	AC068987.1	ADCK1
	BAI1	CNNM3	ALPK1	CLMN	ERLEC1	AGPAT3	ANKS1B	ARID2	ARAP3	ARHGEF40	AES	ACVR2B	ZNF518B	AGMAT	AC104667.3	ADCY9
	C14orf182	COPB1	AMBRA1	CTNNBIP1	ESYT2	AGTPBP1	AP1S2	ASCL1	ARC	ARID2	AFF2	ADAM17	ASAP1	AGPAT3	AC110619.2	ADCYAP1R1
	C7orf13	CPNE1	AMER1	DDX31	FAM210A	AKAP11	AP3M1	ASRGL1	ARF3	ARID3A	AGFG1	ADAM22	BIVM	AGTRAP	ACBD5	ADIPOR1
	C8orf17	CREB1	AMIGO1	DENND5B	FBXO28	AL031663.2	APH1B	ATG16L2	ARGFX	ARL10	AGL	ADAM28	C6orf136	AK4	ACE	ADRB3
	CTD-2330K9.3	CTXN2	AMMECR1	DLX6	FBXW2	ALCAM	ARF6	ATL2	ARHGAP33	ARNT2	AGPAT1	ADAM30	CCNG2	ALG1	ACER3	AES
	CXCR2	CUL3	AMOTL1	DNAL1	FLOT2	ALDH1L2	ARHGEF12	ATP12A	ARHGEF18	ATF1	AGPAT3	ADAMDEC1	DACT3	ALPK3	ACPP	AGAP3
	CYB561	CXCL6	AMZ1	DOK6	FZD1	ALDH5A1	ARID4B	ATP2B1	ARRB1	ATXN7L1	AGPS	ADAMTS1	ELP5	AMACR	ACSF2	AGO1
	DHCR7	CYTH2	ANAPC10	EBF1	GALNT10	AP1G1	ARL5B	B4GALT3	ASB13	AUTS2	AGTPBP1	ADAMTS17	EMILIN3	AMIGO3	ACTR5	AHDC1
	DLGAP2	DCLK1	ANKRD13A	EML4	GDNF	APPL1	ARPP19	BAAT	ASB6	AZGP1	AHR	ADAMTS9	GOLGA7	ANGEL1	ACVR1B	ALG11
	DMTN	DDX3Y	ANKRD44	EPB41L5	GOSR1	ARHGAP35	ASAP1	BASP1	ASGR2	B3GALT1	AKAP10	ADAMTSL5	GSTA4	ANGPT4	ADAM11	ALG9
	DNAH17-AS1	DERL2	ANO5	ERLIN1	GRID1	ARHGEF10	ASIC1	BAZ2A	ASIC1	BEND2	AKAP11	ADARB2	HMCN1	ANK3	ADAM28	AMMECR1
	ENTPD3	DES	AP1G1	EXOC8	HIPK3	ARHGEF33	ASXL3	BMPR2	ATG16L1	BPTF	AKAP2	ADH5	HNRNPA0	ANKRD33B	ADAMTS10	AMMECR1L
	FAM179A	DLEC1	APBA1	FAHD1	HNRNPD	ARID1B	ATRN	BRK1	ATG4B	BRPF3	AKAP5	ADIPOQ	HSP90B1	ANKRD52	ADAMTS4	AMOTL1
	GDAP1L1	DNAAF3	APCDD1	FLNB	IGSF1	ARL13B	ATXN1	BTBD10	ATXN1	BRWD3	AKT1	AFF3	KDSR	ANKRD63	ADAMTS9	ANKRD13A
	GPR110	DNAJB14	APCDD1L	FOXE1	IRAK1	ARL5B	B3GAT1	BTN3A2	B4GALT5	C11orf70	ALCAM	AFTPH	LMO4	ANKS1A	ADAP2	ANKRD26
	GRB2	DOCK1	AQP3	GABARAPL1	JAZF1	ARMC8	BBX	C11orf87	B4GALT7	C1orf116	ALKBH1	AGL	LRRC27	ANKS4B	ADCY5	ANKRD40
	ICAM1	DPF3	AR	GABARAPL2	KDM2B	ASAP2	BCAT1	C17orf97	BARHL2	C1QTNF1	ALKBH5	AGO1	LTBP2	AP2A2	ADD2	ANKRD45
	IGFN1	DRP2	ARHGEF3	GPBP1	KIF24	ASB4	BCL11B	C19orf84	BCL2L1	C22orf42	ALYREF	AGO4	MEIS2	AP2S1	AES	ANKRD50
	IKZF3	ENSA	ARHGEF33	GRB10	KLF7	ATG5	BCL9	C1orf105	BCL6B	C2orf91	AMOTL2	AGTR1	MMAB	AP3D1	AGAP1	ANXA2R
	ITFG3	FADS1	ARID1B	HIC2	LCOR	ATG7	BEND3	C1orf229	BNIP1	C8orf33	AMPH	AHI1	NOVA1	AP5Z1	AGFG2	AOC3
	KLF13	FAM217B	ARL3	HNRNPH2	LFNG	ATP13A3	BIRC6	C1QTNF6	BRD9	CA5B	ANGEL2	AHR	NPAS4	APBA2	AGO1	AP2M1
	KNDC1	FCRL5	ASB11	HS3ST4	LRP2	ATP2B1	BIVM	C3orf14	C11orf68	CA8	ANKDD1B	AIDA	PGK1	APBB2	AGPAT1	APLN
	MAP2	FGF1	ASCL4	IL33	LRRC15	ATP8A1	BMI1	C3orf56	C14orf132	CABLES1	ANKH	AK3	PSMD14	APC	AIRE	APOL6
	NFATC2IP	FIGN	ASXL2	LRCH2	LRRC8B	ATP8B1	BRCC3	C8orf58	C17orf51	CALCOCO2	ANKRD28	AKAP7	RASGEF1B	APOBEC3F	AK8	AQP6
	PAX6	FKBP5	ATG12	LYPD5	MED1	ATRX	BRPF3	CACNA1E	C19orf25	CCDC144NL	ANKRD34B	AKAP8	SEL1L	APOL6	AKAP13	ARAF
	PCDHB17	FMNL3	ATP8A2	MAGI2	MMP16	B3GNT1	C11orf87	CACNB4	C1orf115	CCDC148	ANO3	AKT3	SLC39A4	AQP2	AKNA	ARHGAP10
	PHOX2B	FNIP1	ATP8B4	MAP3K1	MYBL1	B4GALT6	C16orf70	CALCOCO1	C1orf122	CCDC38	ANO4	ALDH1L2	SLC46A3	ARFGAP2	AL161915.1	ARHGAP31
	PIGG	FYCO1	ATXN7L1	MAPK4	MYT1	BAG2	C1orf21	CANX	C1orf167	CCDC69	ANO5	ALG10	SOX2	ARFRP1	AL450307.1	ARHGEF11
	PITX1	GCNT4	ATXN7L3B	MBTD1	NOVA1	BDNF	C2orf88	CASC3	C1QTNF8	CCDC88A	ANTXR2	ALG10B	SPACA7	ARGFX	AL589765.1	ARHGEF39
	PREX1	GSTM5	AVL9	MDFIC	NSD1	BDP1	C3orf70	CCDC114	C20orf194	CCL28	AP1AR	ALG11	SPECC1L	ARHGEF33	AL626787.1	ARHGEF40
	PRKCA	GTDC1	BACH2	MMP16	NUCKS1	BICC1	C6orf120	CCDC127	C2orf88	CCNYL1	AP3S2	ALG9	STARD10	ARHGEF4	AL645730.2	ARID1A
	PSMD9	GXYLT1	BAG4	MPZL1	NUMB	BICD1	C6orf62	CCDC149	C4orf46	CD47	APAF1	AMER2	SUMF1	ARIH2	ALDH5A1	ARID2
	PTPN21	H3F3B	BCAR1	NAA15	PHOX2B	BMPR2	C7orf25	CCDC69	C5orf51	CDC42BPA	APH1A	AMMECR1	SYNCRIP	ARMCX6	ALG12	ARL2
	SRC	HBP1	BCAS3	NAA25	PIP5K1B	BNIP2	CA2	CCDC93	C9orf139	CDH19	API5	AMOTL1	TTC17	ARNTL2	ALG14	ARNTL2
	ST5	HGSNAT	BCL2L13	NAIP	PPP1R11	BRMS1L	CABLES1	CD109	C9orf50	CEP164	APOL6	ANAPC1	WDR47	ARPP19	ALPK3	ARRB1
	STX3	HNRNPU	BEND3	NEDD4L	PRCP	BRWD3	CACNA1G	CD160	CABP7	CEP41	APPBP2	ANAPC16	ZBTB4	ARRB1	ALS2CL	ASB16
	TBC1D25	IGF2R	BEND6	NET1	PRKAA2	BTBD9	CACNA1I	CD164L2	CACHD1	CEP72	ARAP2	ANGEL1		ARSD	AMER1	ASCC1
	TMEM139	INSL3	BHLHE40	NOTO	PRX	C10orf118	CACNB4	CD302	CACNA1E	CEP85L	ARCN1	ANGEL2		ASXL2	AMHR2	ASCL5
	TMEM167B	ITSN1	BMP3	NSUN4	PTGFRN	C15orf61	CACUL1	CD47	CACNA2D2	CFL2	ARF1	ANGPT2		ATF3	AMIGO1	ASIC1
	TUBB3	KCNB1	BNIP1	OS9	PTPRA	C1orf198	CADM2	CDC42BPA	CADM1	CHD2	ARF4	ANKEF1		ATMIN	ANGPT2	ASIC2
	UNC13A	KLF3	BOC	PDGFD	RABGAP1	C20orf26	CALN1	CDH19	CALCOCO1	CHST9	ARG2	ANKH		ATOH8	ANGPTL5	ATG13
	ZNF436	KLHL14	BRINP3	PLCE1	RARB	C2orf69	CAMKK2	CDH6	CAMK1G	CLLU1	ARGLU1	ANKIB1		ATP10A	ANKRD13A	ATG7
	ZNF547	KLHL15	BSN	PLCL2	RFX7	C5orf28	CASK	CDK17	CAMTA2	CLPP	ARHGAP21	ANKRD10		ATP10B	ANKRD17	ATN1
	ALDH9A1	KLHL7	BTNL8	PODXL	RIMS2	C5orf30	CASKIN1	CELF2	CAPN1	CNTFR	ARHGAP29	ANKRD20A3		ATP2B2	ANKRD52	ATP1B2
	AMER1	KPNA1	BTRC	POTEM	RNF4	C5orf42	CBLB	CEP63	CAPN8	COL13A1	ARID1B	ANKRD22		ATP9B	ANKRD54	ATXN1L
	APOL3	KRTAP8-1	BVES	PPP1R9A	ROBO1	C6orf106	CBX5	CFLAR	CASQ2	COL27A1	ARID2	ANKRD26		ATPAF1	ANKS1A	AURKB
	ARIH2	LBP	C15orf41	PPP3CA	RPA3	C6orf141	CBX7	CHRDL1	CBFA2T2	COL6A6	ARID4A	ANKRD28		ATXN1L	ANKS6	B3GAT1
	ASCL4	LILRA1	C15orf48	PRKD3	RUNX1T1	C7orf76	CCDC6	CHRNB3	CCDC58	CORO1C	ARL6IP5	ANKRD46		B3GALT5	ANP32A	BAK1
	CD320	LMLN	C15orf62	PRLR	SAMD8	C8orf44-SGK3	CCDC88A	CIC	CCDC97	CR1	ARL6IP6	ANP32B		B3GNT7	APH1A	BASP1
	CD93	LUZP1	C1orf115	PTGR2	SCN3B	C8orf86	CCDC89	CNGA3	CCSER1	CRNN	ARRDC4	ANTXR2		B3GNTL1	APOA4	BAZ2A
	CFL2	MB21D2	C1orf198	RANBP2	SEC23IP	CA5B	CCP110	CNTNAP5	CD109	CTAGE4	ARX	ANXA2		BACH2	APOBEC3C	BCAM
	CHSY1	MS4A6A	C1RL	RASSF5	SEMA3G	CACNA2D1	CDC42SE2	CNTROB	CD14	CTAGE8	ASH1L	AP1AR		BATF2	APOPT1	BCAS1
	CLEC11A	MSL1	C22orf46	RBM20	SGIP1	CACNB4	CDH2	COL12A1	CD1E	CTNND1	ASTN2	AP1S3		BCAM	APPBP2	BCORL1
	CNTN2	NAA50	C3orf56	RBPMS	SIAH2	CADM2	CDS1	COL6A1	CD55	CYB5R2	ATAD2	AP4E1		BCAN	AQPEP	BEAN1
	CYHR1	NEBL	C6orf106	RGS7	SLC10A3	CALCRL	CELF6	CORO2B	CDH11	CYFIP1	ATF1	APLF		BCL7A	AR	BET1
	DENND3	NEUROD4	C9orf3	RPE	SLC2A3	CAMK4	CENPB	CPEB2	CENPN	CYP4F11	ATF2	APOL4		BEND2	ARC	BMP3
	DIO3	NFATC2	CACHD1	RTKN	SORT1	CAND1	CEP85L	CPSF7	CERS3	DAAM1	ATG12	APOOL		BEST4	ARF3	BMP6
	EIF2S2	NID1	CACNG8	SACM1L	SRSF12	CBR4	CHD6	CREB1	CHAD	DACH2	ATL3	APPBP2		BLOC1S3	ARFIP2	BPIFB2
	FAM53A	NIPA2	CALML4	SCN2A	STRBP	CCDC112	CHFR	CSGALNACT1	CHRM1	DECR1	ATP11C	AQP3		BMP8A	ARHGAP1	BRD4
	GNAQ	NOVA1	CAMK2G	SEMA3A	SYT1	CCDC147	CHL1	CSPG5	CHRNB2	DENND4B	ATP13A3	AR		BMP8B	ARHGAP17	BRINP2
	GPRIN1	NPHS2	CAMK4	SENP2	TAF9B	CCDC43	CHM	CSRP3	CLCF1	DIS3	ATP2A2	ARFRP1		BRD9	ARHGAP19	BRPF1
	HAPLN4	NUFIP2	CAP1	SKP1	TBC1D20	CCDC50	CHST8	CUX2	CLSPN	DLX3	ATP2B2	ARHGAP28		BRWD3	ARHGAP19-SLIT1	BST1
	MYLK	OGFOD1	CASC1	SLC25A25	TDRKH	CCNE2	CLCN3	CXCR5	CNNM1	DLX6	ATP2B4	ARHGAP42		BSDC1	ARHGEF25	BTN1A1
	NAT8L	PCDHA9	CASC3	SLC25A31	TMEM120B	CCNJ	CLK3	DAB2	COLQ	DMWD	ATP2C1	ARHGEF35		BTBD9	ARHGEF6	BTN2A1
	NECAB2	PCMT1	CASK	SLC38A2	TMEM216	CCPG1	CLVS1	DAZAP2	COPZ1	DNAJC13	ATP6V0A2	ARHGEF38		BTNL3	ARMC5	BTN2A2
	NR3C2	PDK2	CASP7	SLC7A2	TRAF6	CCSAP	CNN1	DDAH1	CPNE5	DNM1L	ATP7A	ARID2		BTNL9	ARNT2	BTRC
	PLXNA3	PKD1	CCBE1	SMAD3	USP3	CCSER2	CNOT2	DIAPH1	CPNE7	DOLPP1	ATRNL1	ARID4A		C10orf67	ARPC4	C10orf99
	RRP7A	PPP1R9B	CCDC117	SMAD5	USP47	CDC7	CNOT6L	DISP2	CPSF7	DPF2	ATXN1	ARL13B		C15orf62	ARPC4-TTLL3	C11orf44
	S100A9	PPP3R2	CCDC178	SMIM18	VASN	CDH11	CNTN1	DKK2	CRB3	DPYSL5	ATXN7L3	ARL6IP6		C16orf54	ARSD	C11orf58
	SLC19A3	PRICKLE2	CCDC28A	SRGAP1	WWC2	CDK2AP1	CNTNAP2	DLG1	CRMP1	DRC1	AZIN1	ARMCX3		C16orf58	ASB2	C11orf87
	SLC25A42	PRRX1	CCKAR	ST6GALNAC3	XKR4	CDV3	COL1A1	DLG2	CSDC2	DST	B3GALNT1	ARPC5		C17orf51	ASIC1	C15orf41
	SPAG11B	PRSS16	CCNE1	TAOK1	ZBTB2	CEACAM6	COL4A3BP	DLX2	CSRP1	DTNB	B3GALT2	ARRDC3		C19orf47	ASIC2	C15orf56
	SULT1A3	RBBP7	CCNT2	TBC1D14	ZDHHC13	CEACAM7	COMMD3-BMI1	DNAJC18	CTDSP1	DZIP3	B3GNT4	ARRDC4		C19orf48	ASIC4	C16orf54
	SULT1A4	RHOQ	CCPG1	TBC1D15	ZFYVE1	CELF1	COMMD8	DPYD	CTNNBIP1	EDA	B3GNT5	ARSB		C1QTNF6	ASPSCR1	C16orf58
	TM9SF4	RNASE2	CCSER1	TBPL1	ZNF367	CELF2	COPS7B	DSCC1	CYP26B1	EDAR	B4GALT4	ARSJ		C22orf23	ASTN1	C16orf92
	TSC22D2	RUNX1T1	CDADC1	TEX37	ZNF512B	CENPE	CPNE8	E2F2	DAGLA	EFCAB2	BACH2	ASB3		C22orf46	ASXL1	C1orf226
	VGLL4	SATB1	CDC27	TMEM167A	ZNF532	CEP85L	CREB1	ELK1	DAZAP2	EGLN1	BAG3	ASB6		C2CD4C	ATG13	C1orf94
	ZFAND3	SCP2	CDCP1	TMEM206	ZNF652	CEPT1	CREBZF	EMP1	DDX49	EIF5B	BAG5	ASCC1		C2orf76	ATG2A	C1QTNF6
	ZNF236	SEPHS1	CDH12	TRIM2	ZNRF2	CHRNE	CSMD3	ENDOD1	DERL3	EPB41	BARD1	ASCL1		C3orf33	ATG7	C2CD4C
		SH3RF1	CDH20	TTC26	ZNRF3	CKS1B	CTDSPL	ENPEP	DHH	ERC1	BCL2L10	ASXL2		C3orf35	ATN1	C2orf73
		SHISA7	CDH4	UBA6	SEPT14	CLCA2	CTNND2	EXOC8	DOCK3	ERCC4	BCL2L11	ATAD2		C5AR1	ATP10A	C3orf56
		SIRT6	CDK9	UBN2	ADARB1	CLCF1	CTTNBP2NL	EXTL2	DPF3	ERCC6L2	BCR	ATAD5		C6orf120	ATP2B4	C3orf80
		SKP1	CDKN2AIP	UBR7	ALX4	CLDN10	CUL3	FAM102A	DPYSL5	ETF1	BDP1	ATM		C7orf65	ATP6V0A1	C5
		SLC17A6	CELF2	UMODL1	AMPH	CLDN16	DAAM1	FAM120C	DRP2	ETV3	BEND2	ATP11A		C9orf3	ATP7B	C5AR1
		SLC1A2	CENPBD1	WDR17	APOL6	CLIP3	DAGLA	FAM122B	DSC3	EXOC7	BEND3	ATP1B4		CABLES2	ATP8A2	C5orf38
		SLC34A1	CEP57L1	YES1	ARL17A	CLNS1A	DAZAP1	FAM168A	DSCAML1	FAM117B	BEND4	ATP6V1D		CACNA1I	ATXN2	C7orf50
		SLC9A8	CGNL1	ZDHHC9	ARL8A	CLOCK	DBN1	FAM178B	DTX3	FAM160B2	BIRC5	ATP6V1F		CACNG4	ATXN7L3	C7orf71
		SLIT2	CHD3	ZFP90	ATP10B	CLPX	DBNDD1	FAM53B	DVL3	FAM177A1	BMPR1A	ATP8A1		CACNG8	ATXN7L3B	C9orf139
		SND1	CHL1	ZNF626	AUTS2	CLUL1	DCBLD2	FAM53C	EBF4	FAM20C	BNC2	ATRN		CADM3	B3GALT5	C9orf3
		SSH2	CHORDC1	ZNF704	AVL9	CLYBL	DCP2	FBXO31	ECE1	FAM215A	BNIP2	ATRX		CALB2	B3GAT3	CA12
		ST8SIA3	CHP2	ABI2	B3GNT5	CMTM6	DCUN1D1	FBXO41	EDC3	FAM46B	BOLL	ATXN1		CALCOCO2	B4GALNT1	CA13
		STX6	CHRDL1	AGPAT3	BCAP29	CNKSR3	DCUN1D4	FGF21	EFCAB1	FAM71B	BPTF	ATXN2		CALN1	B4GALT3	CABLES2
		SV2A	CHRNB2	AKIRIN1	BCL11A	CNOT6L	DCUN1D5	FKBP8	EFNB3	FAM83F	BRD3	ATXN2L		CAMK1D	B4GALT4	CACNA1G
		SYNPO2	CHST15	AMOTL2	BHLHE41	CNPY1	DDX5	FLT4	EIF2S3	FANCI	BRI3BP	ATXN7		CAMK2A	BAALC	CACNA1I
		SYT14	CHST7	APH1A	BIVM	CNTLN	DDX6	FMNL3	ELAVL1	FBXO24	BROX	ATXN7L1		CAMK2N2	BAIAP2L2	CACNG7
		TAOK1	CIT	CCDC176	BRK1	CNTRL	DERL2	FOXJ2	ELAVL3	FFAR2	BRWD1	AVL9		CAMLG	BARHL2	CACUL1
		TBC1D7	CLCN4	CLEC16A	BZW1	COL12A1	DESI2	FOXK1	ELAVL4	FHOD3	BTAF1	AZIN1		CAND2	BAZ2A	CADM4
		TEAD3	CLEC16A	CLINT1	C3orf38	COL21A1	DIRAS1	FOXK2	ELOVL1	FIGN	BTBD10	B3GALNT1		CARD11	BBS1	CALCRL
		TECPR2	CLEC5A	EIF4A2	C6orf203	COLGALT2	DIRAS2	FPGT	EMX1	FLG	BTBD3	B3GALT2		CARD6	BCAR1	CALHM1
		THSD7A	CLK4	EPT1	C9orf66	COPS5	DLG2	FRZB	EPHB2	FLG2	BTF3L4	B3GALT5		CARNS1	BCL2L1	CALM2
		TMEM175	CLMN	EXT1	C9orf72	CPEB4	DNAJC13	FUT8	EPHB6	FLVCR1	BZW1	BARD1		CASC4	BCL2L10	CALN1
		TMEM185B	CLMP	FAXC	CACNA2D1	CPSF6	DNAJC27	FXYD3	EPHX1	FMO2	C12orf60	BAZ2B		CASKIN1	BCL9	CAMK1D
		TMEM221	CLPB	FLJ00104	CAMTA1	CREB1	DNAJC3	GDF5	ERF	FOXK1	C17orf51	BBS10		CASP7	BCL9L	CAPN3
		TMEM30B	CMPK1	GDPD5	CASP7	CREBL2	DNAL1	GDPD2	ERI1	FUT4	C18orf25	BBS7		CASP9	BCORL1	CAPN6
		TNS1	CNNM1	GPHN	CCDC170	CRKL	DOCK9	GFI1	EVI5L	GAB2	C18orf54	BBX		CBX6	BDKRB2	CARTPT
		TPP1	CNOT2	IPPK	CCDC89	CS	DOLPP1	GFRA1	F5	GABPB2	C20orf27	BCL11B		CCDC114	BICD1	CASK
		TTC21B	CNOT6L	KCNJ12	CCK	CSNK1D	DPF3	GFRAL	FAM155B	GALNT6	C21orf91	BCL2L2		CCDC61	BMP2	CASKIN1
		UBE2W	CNPY4	KIAA1958	CCL5	CSNK1G1	DPP6	GPR107	FAM163A	GHRHR	C2CD2	BCL9		CCDC69	BMP8B	CASP14
		UBXN4	CNR2	LRRC16A	CD96	CTCF	DPP9	GPR173	FAM168B	GNB2	C2orf49	BCOR		CCDC97	BPY2	CBFA2T2
		UCHL1	CNTNAP2	MARVELD2	CDC37L1	CTLA4	DPY19L3	GPR61	FAM222B	GNGT1	C2orf69	BEND7		CCL16	BPY2B	CBL
		USP24	CNTNAP5	MEIS1	CEP170B	CTNNBIP1	DUSP18	GPX6	FBXL16	GPR182	C3orf14	BEST3		CCL22	BPY2C	CBLB
		USP54	COL11A2	NWD1	CHML	CXXC4	DUSP5	GRIK3	FBXL18	GRID2	C4orf46	BEX4		CCNI2	BRD2	CBLN3
		XPO1	COQ9	PALM2	CHST15	CYP3A7	EBF1	GRIN2A	FBXO41	GRIK4	C5orf24	BICD1		CCPG1	BRD4	CBX7
		ZADH2	CPD	PAPD5	CMTM6	DCP1A	EBF3	GRSF1	FBXO48	GRIN2B	C6orf62	BLOC1S6		CCR2	BRPF3	CCDC25
		ZBTB41	CPOX	PCBP2	CNIH4	DCT	EDEM1	GSK3B	FBXW4	GTDC1	C6orf89	BMI1		CCT5	BRWD3	CCDC50
		ZNF107	CR1	RBPMS2	CNTF	DCUN1D1	EGLN3	GSTA2	FCHSD1	HEMK1	CA13	BMPR2		CD79A	BSN	CCDC85C
		ZNF117	CREG1	RILPL1	COL9A1	DCUN1D3	EIF3J	GTPBP1	FERMT3	HMGA1	CAB39	BMS1		CDC73	BTBD19	CCL11
		ZNF138	CRISP1	SESN3	COPS8	DENND5B	EIF5A2	GULP1	FGD1	HNF1A	CABLES2	BNIP3		CDH13	BTBD9	CCL4
		ZNF257	CRKL	SFXN1	CPM	DEPTOR	ELFN2	HAUS5	FNDC4	HOXB6	CACNA2D1	BOD1L1		CDH6	C10orf105	CCL4L2
		ZNF343	CRTAP	SIK2	CREBL2	DGKB	ELK4	HBP1	FNDC9	HOXC4	CADM1	BPTF		CDHR5	C10orf67	CCM2L
		ZNF418	CRX	SMCHD1	CTAGE4	DGKI	ELL2	HEMK1	FOXJ1	HSF5	CADM2	BRD1		CDK6	C10orf90	CCND3
		ZNF430	CRY2	UGCG	CTAGE8	DIAPH2	ELMO1	HGSNAT	FOXP4	IGSF10	CAMK1D	BRD3		CDS2	C10orf91	CCSER2
		ZNF471	CSMD2	USP38	CTAGE9	DMD	ELOVL5	HIF1AN	FRMD4B	IL1RAPL1	CAMSAP2	BRIX1		CEACAM19	C12orf43	CD164L2
		ZNF493	CSRP2	AARS	CUL4B	DMWD	EPHA5	HLA-DQA1	FZD3	IL31	CAMTA1	BROX		CEACAM8	C14orf132	CD200R1L
		ZNF589	CYP4V2	ABCA1	CXXC4	DNAJC10	EPHA7	HMG20A	G6PC2	INO80	CAPZA1	BRWD1		CENPBD1	C14orf144	CD274
		ZNF664	CYSLTR1	ABCC1	DCAF17	DNAJC21	EPHA8	HMGB3	GAB3	IPO9	CARF	BRWD3		CENPN	C14orf180	CD34
		ZNF676	CYTH1	ABHD17B	DCDC1	DOK6	EPS8	HPSE	GAL3ST3	JAG2	CASC4	BTBD3		CEP170B	C14orf28	CD4
		ZNF716	DCAF16	ABR	DCTN5	DPY19L2	ERC2	IFFO2	GALNT10	KATNBL1	CASP2	BTC		CERS1	C15orf38	CD93
		ZNF730	DCDC2	ABRACL	DPY19L2	DPY19L3	EXD2	IGF1	GALNT2	KCNB1	CBFA2T2	BTF3L4		CHCHD7	C15orf39	CDC42SE2
		ZNF736	DCLK3	ACSL4	DTNA	DPY19L4	EXOC5	IGF1R	GANAB	KCNC2	CBFB	BTG2		CHD5	C15orf52	CDCA8
		AC010441.1	DCLRE1B	ACTG1	EHMT2	DRAM1	EXTL3	IGFBP5	GDF11	KCNQ4	CBL	BTG3		CHEK1	C16orf58	CDH19
		ADORA1	DDAH1	ACVR1B	ELAVL1	DSG3	FAM13A	IGSF5	GIPC3	KIAA0391	CBLB	BTLA		CHI3L1	C16orf70	CDK2
		ANKFY1	DDX17	ACVR2A	ENTPD1	DST	FAM162B	IKZF4	GJD3	KIAA1614	CCDC117	BTNL3		CHRM1	C16orf86	CDK5R2
		BAG1	DDX6	ADAM17	EPB41L4A	DTNA	FAM20B	IL13RA1	GNAZ	KIAA1644	CCDC14	BVES		CHRNA4	C17orf103	CDKN1A
		C20orf112	DENND4A	ADAM19	FAF2	DUSP14	FAM214A	IL17C	GNG13	KMT2A	CCDC152	C10orf126		CHRNB2	C17orf107	CDX1
		CBX3	DENND6A	ADAMTS5	FAM120AOS	DYNC1I1	FAM217B	IMPDH1	GOLPH3L	KMT2E	CCDC50	C11orf87		CHST7	C17orf70	CDYL2
		CBX5	DGKH	ADCYAP1	FAM171A1	DYRK1A	FAM3C	INO80D	GPR137	KPNA5	CCDC68	C12orf77		CHTF8	C1orf115	CEACAM6
		CDK6	DHRS1	ADD3	FAM98B	E2F5	FAM81A	INPP4A	GPR26	LETM2	CCDC71L	C15orf41		CIDEB	C1orf131	CEP68
		CKAP5	DIO1	ADPGK	FANCM	EDNRB	FBN2	INSC	GPSM1	LPP	CCL28	C16orf45		CLDN22	C1orf213	CERS6
		FGFR1	DIP2B	ADRA2B	FAXDC2	EEA1	FBXL2	IPCEF1	GRAMD1B	LRIG2	CCNA2	C16orf87		CLDN5	C1orf35	CES5A
		GLIPR2	DLG2	AGFG1	FBXL17	EFR3A	FBXO28	IPO5	GTPBP2	LRP8	CCNC	C18orf25		CLEC16A	C1orf95	CETP
		GPSM3	DLG4	AKAP12	FBXL22	EIF1B	FBXO41	IQGAP1	H2AFB1	LRRC36	CCND1	C1orf21		CLEC2L	C1QTNF5	CHAC1
		GRIN2B	DNAJB7	AKAP9	FBXO4	EIF3J	FCHO2	JPH4	HCAR2	LRRC46	CCND2	C1QTNF3		CLEC7A	C1QTNF6	CHMP1A
		GRIN3A	DNAJC21	AKT3	FLNA	EIF4E	FCHSD2	KANK2	HIP1	LRRC8A	CCNI2	C1QTNF9B		CLIP2	C20orf26	CHRDL1
		HCFC2	DNAJC5G	ANKFY1	FMNL3	EIF4E3	FGD4	KAT7	HIPK2	LRRN1	CCNT1	C21orf91		CLMP	C21orf67	CHST11
		INHBE	DOCK10	ANKRD28	FNBP4	EIF4H	FGF12	KCNJ10	HIPK3	LY86	CCNYL1	C2orf73		CMTM4	C21orf91	CHURC1-FNTB
		KCNC4	DOCK5	ANO6	FOXR2	EIF5B	FGFR2	KCTD7	HNRNPA0	LYNX1	CCSAP	C3orf38		CMTM7	C22orf26	CIAPIN1
		KCNJ6	DPF3	ANTXR2	FUT9	ELAVL4	FHL5	KDELC2	HOXC8	MAP7	CCZ1	C4orf33		CNBP	C22orf29	CIC
		KCNK3	DRP2	AP1G1	FZD3	ELK3	FHOD3	KDM5C	HRH1	MAPK3	CD164	C5orf22		CNGB1	C2orf27A	CLMN
		KDM5C	DSC2	AP2B1	GABRA1	ELK4	FIGN	KIAA0513	HSBP1	MAT1A	CD44	C5orf24		CNTN2	C2orf27B	CLSTN1
		KMT2D	DSTN	AP3S1	GATAD1	ELMOD2	FLRT3	KIAA1549L	HSH2D	MAU2	CD47	C5orf30		COL19A1	C6orf223	CLYBL
		MAPK4	DTX4	APPBP2	GIMAP6	ELOVL5	FOXN3	KIF13B	HSPB6	MED26	CDC14B	C5orf51		COL5A3	C6orf89	CNDP2
		MMP16	DUSP16	APPL1	GPM6B	ELOVL6	FRMD4B	KLHL29	HTT	METTL6	CDC37L1	C6orf118		COLGALT2	C7orf43	CNNM2
		NCKAP1	EBF2	ARAP2	GPX6	ENPP1	FRMD6	KLHL4	IDH3B	MGAT5	CDC42BPB	C6orf120		COLQ	C7orf65	CNNM4
		NOLC1	EID1	AREL1	HMBOX1	ENPP6	FSBP	KLRG1	IDS	MMP14	CDC5L	C8orf34		CORO1B	C8orf33	CNST
		ORC2	ELF1	ARF6	IER5L	EOGT	FUT9	KMT2A	IGF2	MORN4	CDC73	C9orf40		CORO2A	C9orf163	CNTFR
		PAQR4	EMC1	ARHGAP21	IFIT3	EPHA4	FYCO1	KRT80	IGSF9B	MPZL1	CDH2	CA8		COX19	CABIN1	CNTNAP1
		PDIA3	EMC2	ARHGAP28	INO80D	EPHA5	FZD4	KRTAP5-11	INHBC	MRPL17	CDH6	CAB39		COX6B2	CABLES1	CNTNAP2
		PIGR	ENAH	ARHGAP29	INTS2	EPHA7	GAB2	LAMC1	INPP5A	MSTO1	CDH8	CACNA2D3		CPLX2	CABP4	CNTNAP5
		POMGNT1	ENC1	ARIH1	IQCH	ESCO2	GABPA	LDB3	INPP5B	MYBBP1A	CDK12	CACNB4		CPNE8	CACFD1	COL14A1
		RGAG4	ENY2	ARL11	IQGAP1	EVI5	GABRB2	LFNG	IQCE	MYCL	CDK14	CACUL1		CPPED1	CACNA1C	COL1A1
		SAMD12	EOGT	ARL5B	ITCH	EVX2	GABRB3	LMNA	IQGAP3	MYH9	CDK17	CADM1		CREG1	CACNA2D2	COL27A1
		SCML4	EP300	ARL6IP5	IYD	EXOC5	GALNT13	LSAMP	ITGA9	MYO18A	CDK19	CADM2		CRHR2	CACNB1	COL4A6
		SELK	EPHB1	ARPC5	JAG1	F13A1	GALNT3	LUZP1	JAKMIP3	MYOZ3	CDK6	CALCRL		CRTAP	CADM1	COL8A2
		SESTD1	EPN2	ASAP2	KCNJ16	FABP7	GAN	LYPLA1	JPH2	NAV1	CDKN1B	CAMK4		CRTC1	CADM3	COMT
		SLC5A10	ERC1	ASPHD2	KCTD3	FAM102B	GAPVD1	MAP3K9	KAT7	NCOA2	CDKN2AIPNL	CAMLG		CRYBG3	CALCR	CORO2B
		SLC7A14	EREG	ATF1	KIAA1211	FAM120AOS	GDPD5	MAPK8IP3	KCNAB2	NCOA4	CDS2	CAMSAP2		CSAG1	CALHM1	CORT
		SNX33	ERGIC1	ATP1A2	KLHL4	FAM126A	GET4	MARK2	KCNMA1	NDNL2	CDYL	CAPN2		CSDC2	CALM3	COX10
		TFIP11	ERMAP	ATP1B4	KRT6B	FAM13B	GFPT1	MAST4	KCNMB1	NEK9	CELF2	CAPN7		CSF2RA	CALN1	COX16
		TM4SF18	ERRFI1	ATXN2	KRTAP13-1	FAM182B	GFRA1	MBNL2	KCNQ1	NEURL4	CELSR1	CARD18		CSF3R	CAMK1G	COX6B1
		VWC2	ESCO1	ATXN7L1	LANCL1	FAM184B	GJA1	MED13	KDELR1	NFIX	CELSR2	CARF		CSPG4	CAMK2A	CPLX1
		ASCC1	ESR2	BACH2	LEPROT	FAM193A	GLCE	MMADHC	KHK	NKRF	CEP85	CAV2		CSPP1	CAMK4	CPPED1
		CDK12	ETNK1	BCR	LPP	FAM196A	GNAI2	MS4A13	KIF21B	NLGN2	CFL2	CBFB		CTNNA3	CAMKK1	CPSF7
		DCUN1D4	ETS1	BICC1	LRRC27	FAM19A5	GNAI3	MTMR11	KLF2	NOL12	CGGBP1	CBWD1		CTNS	CAMTA2	CREB1
		DYRK1A	EYA1	BIRC2	MAP3K8	FAM208A	GNAS	MYO1C	KNTC1	NOTCH1	CHD9	CBWD2		CTSB	CAPN5	CREB5
		FNDC3B	EYA3	BLOC1S6	MBNL3	FAM20B	GNB1	N4BP1	KPNA6	NSD1	CHIC1	CBWD3		CUL2	CAPN8	CRTC3
		HTRA3	F5	BMP3	MED20	FAM214A	GNG3	NAIF1	KRBA1	NTPCR	CHL1	CBWD5		CUX2	CAPS	CS
		INSR	FADS1	BRCC3	MOB1B	FAM218A	GOLGA7	NAV1	KRT17	OPHN1	CHMP1B	CBWD6		CX3CL1	CASKIN1	CSDC2
		IPO11	FAF2	BTG1	MOCS2	FAM9C	GOLT1B	NAV2	KRTAP2-3	OSBPL6	CHST12	CBX3		CXCL17	CASP2	CSF1R
		IPO5	FAM107A	C5orf15	MPPE1	FAT4	GPAM	NCK1	LAMB2	OTOGL	CHSY1	CCDC117		CYB561	CASZ1	CTDSP1
		MED20	FAM120AOS	CABLES1	MRS2	FBXO3	GPD1L	NDE1	LARP1	PAG1	CHUK	CCDC179		CYB561D1	CATSPERG	CTNNA3
		METAP1	FAM129A	CACNB2	MS4A1	FEM1B	GPR137C	NDUFA4	LGI3	PAN3	CIPC	CCDC28A		CYCS	CBFA2T2	CTNNBIP1
		MOCS2	FAM131B	CAMKK1	MYO1B	FER	GPR153	NECAP2	LIMD2	PAPPA2	CKAP2	CCDC47		CYP26B1	CBX6	CXCL12
		NFIB	FAM135B	CAPRIN1	MYO1H	FEZ2	GPR161	NFASC	LLPH	PBX1	CLASP1	CCDC50		CYS1	CBX7	CYB5R2
		PANK1	FAM163A	CAPZB	NEB	FGF9	GPR45	NFE2L1	LMCD1	PCLO	CLCN4	CCDC68		DAB2IP	CCDC103	CYB5RL
		PLCXD3	FAM168A	CASZ1	NFAT5	FGFR1OP	GPR63	NFIC	LMF1	PDE8B	CLINT1	CCDC88A		DAG1	CCDC106	CYP26B1
		PRC1	FAM184A	CAV2	NOS1	FHL1	GRAMD4	NIPAL4	LMX1B	PEA15	CLMN	CCDC93		DAGLA	CCDC12	CYP3A4
		RAB2A	FAM20B	CBFB	NOX4	FHL2	GRIA2	NLGN2	LRRC32	PELP1	CLP1	CCNB1		DCAF4L1	CCDC120	CYP3A7
		RIMS4	FAM218A	CCDC25	NPAP1	FIGN	GRIK2	NLRX1	LRRC4B	PFKFB3	CLPX	CCNG2		DCAF8	CCDC163P	CYP8B1
		RPE	FAM221B	CCDC62	NPTN	FKBP1A	GRIK3	NMNAT2	LTA	PHF3	CMTM6	CCNT2		DDA1	CCDC74A	CYTH3
		RPRD2	FAM49A	CCNG2	NUDT5	FLVCR2	GRIP1	NOVA2	LYNX1	PHIP	CNBP	CCNY		DDX51	CCDC93	DAG1
		SLC46A1	FAM49B	CDCA3	ONECUT2	FMNL2	GRM1	NRAS	LYPD5	PHLDB1	CNEP1R1	CCP110		DEPDC5	CCL22	DAPK1
		SUN1	FAM71F1	CDK6	OPALIN	FNTA	GRM3	NRBP2	LZTS3	PIGN	CNKSR2	CCSER1		DGCR8	CCP110	DBH
		THRB	FAM76A	CDR2L	OR9Q1	FNTB	GSK3B	NRN1	MADD	PIM2	CNOT6L	CCSER2		DGKD	CCS	DBNDD2
		TUBB2A	FAM91A1	CELSR1	PAQR5	FOS	GSKIP	NT5C1B-RDH14	MAMLD1	PKD2	CNTN3	CD109		DGKE	CD22	DCAF12L1
		WWTR1	FAM9A	CFTR	PCYOX1	FSD1L	GUCY1A2	NUDT4	MAN1C1	PKIB	CNTNAP2	CD163		DIP2B	CD4	DCX
		ZNF629	FAT2	CHP1	PDGFRA	FSD2	HAPLN1	NUP62CL	MAOB	PLAGL2	CNTRL	CD164		DISC1	CD84	DDAH1
		ZNF652	FBXL16	CITED2	PGK2	FYN	HCFC1	ODF4	MAP2K3	PLCB2	COG6	CD274		DMBX1	CD86	DDN
		ZNF75A	FBXL2	CLIP1	PGM2L1	GAB1	HCN3	ONECUT2	MAPK4	PLCE1	COIL	CD2AP		DMTN	CDC42EP4	DDR1
			FBXL20	CNOT6L	PHF20L1	GABARAPL2	HECTD2	OSBPL6	MARK2	PLD1	COL1A1	CD34		DMWD	CDC42SE1	DDX31
			FBXO22	CNTN4	PHKB	GALNT7	HIC2	OTUD7B	MBTPS2	PLEKHG4B	COL4A1	CD38		DNAAF3	CDCP1	DEDD
			FBXO32	COLQ	PI15	GAS2L3	HIVEP1	PABPC5	MEF2A	PNMA3	COL4A3	CD44		DNAJB12	CDH16	DENND1A
			FCAMR	CORO2B	PKN2	GCLC	HIVEP2	PALM2	MEF2D	POC1A	COLGALT2	CD5L		DNAL1	CDH24	DENND2C
			FCHSD2	COX4I1	PLSCR4	GIMAP7	HLF	PARVA	MEIS1	POGZ	COMMD10	CD81		DNAL4	CDH6	DERL3
			FCRL5	CPEB1	PMAIP1	GJA3	HNRNPA3	PARVB	MEIS2	POMT2	COPS2	CDC14A		DOK6	CDK16	DGAT1
			FER1L6	CPSF6	POFUT2	GLRA3	HOOK1	PAX2	MEP1A	POU2F1	COQ7	CDC27		DOK7	CDK18	DGKD
			FHL1	CREB5	PPBP	GLYR1	HOXA1	PBX2	MEX3A	POU6F1	COX16	CDC42BPA		DOLPP1	CDK6	DHRS9
			FLRT1	CRISPLD2	PPM1K	GMFB	HOXD10	PCDH12	MIOX	PPARD	CPD	CDC42BPB		DRP2	CDPF1	DIP2B
			FLVCR2	CRKL	PRAMEF2	GOLGA7	HP1BP3	PCDHA1	MIP	PPP1R12B	CPEB1	CDCA3		DSC2	CDRT15	DLG2
			FMNL3	CRTC1	PRKCE	GOLGA8A	HPGD	PCDHA10	MLLT6	PRDM15	CPEB2	CDCA4		DSTYK	CDRT15L2	DLG3
			FMO2	CSMD3	PRMT3	GPATCH2L	HS3ST2	PCDHA11	MMRN2	PRICKLE2	CPEB4	CDH11		DTX1	CECR6	DLG5
			FST	CSRNP2	PRR9	GPM6B	HS3ST3B1	PCDHA12	MPL	PRKAR2A	CPNE4	CDH17		DUOX2	CELF1	DLK1
			FUNDC1	CTNND1	PSMB11	GPR160	HS6ST3	PCDHA13	MRPS35	PRKCD	CPSF6	CDHR3		DUSP19	CELF5	DLL1
			FUT9	CUL5	PSMC6	GPR180	ICK	PCDHA2	MSN	PRKCH	CREB1	CDK19		DUSP3	CELF6	DLL3
			GABRA4	DAB2	PSMF1	GRIA2	IDH3A	PCDHA3	MTA3	PRR14L	CREBBP	CDK6		ECE1	CELSR2	DLX3
			GALNT1	DACH1	PTAR1	GTF2A1	IKZF1	PCDHA4	MYLK2	PRR20B	CREBRF	CDS1		EFCAB14	CERK	DMBX1
			GALNT15	DAW1	RAB8B	GTF2H5	IMPAD1	PCDHA5	MYO15A	PRR20C	CRKL	CDV3		EFHD2	CGNL1	DNAI2
			GALNT4	DDX17	RACGAP1	HACE1	INHBB	PCDHA6	N4BP3	PRR20D	CRLS1	CDX2		EFNB3	CHCHD5	DNAJB2
			GALNT6	DDX46	RALGPS2	HAPLN1	INSIG1	PCDHA7	NAA35	PRR20E	CRTC1	CEACAM8		EFR3B	CHD4	DNAJC18
			GANC	DENND4B	RBL1	HDGFRP3	INTS6	PCDHA8	NAA60	PRRC2C	CRY1	CECR2		ELAVL1	CHD5	DNAJC30
			GFPT2	DERL2	REEP5	HHEX	ISLR2	PCDHAC1	NACC2	PSMA6	CSNK1A1	CELSR3		ELAVL3	CHID1	DNM2
			GLRA1	DHX15	RHOBTB3	HHIP	ITM2C	PCDHAC2	NAPA	PSTPIP1	CSNK1G1	CEP120		ELAVL4	CHMP1B	DOCK5
			GLT8D2	DLC1	RHOXF2	HIBCH	JDP2	PDE1C	NCAN	PSTPIP2	CSNK1G3	CEP19		EMP2	CHMP5	DOK2
			GNG2	DLG4	RHOXF2B	HIF1A	JMY	PDGFA	NDRG4	PURB	CSNK2B	CEP350		EPHA8	CHMP7	DPAGT1
			GNPAT	DOCK9	ROR1	HIVEP2	KAT8	PDPR	NDST1	QRSL1	CT55	CEP57L1		EPHB2	CHRD	DPF2
			GNS	DUOXA1	RUNDC3B	HMCN1	KCNA1	PDX1	NDUFA11	RAB3B	CTNNA3	CEP97		EPN3	CHST1	DPF3
			GOLGA7B	DUSP6	SET	HNRNPA2B1	KCNB1	PEAK1	NEGR1	RAP2B	CTNND1	CERS6		EPX	CHTF8	DPP6
			GPATCH2L	DYRK1A	SIPA1L1	HNRNPLL	KCND1	PGR	NEURL1B	RASD1	CTTN	CFDP1		ERC1	CIDEC	DPYSL5
			GPC4	EBF3	SIX4	HOMER1	KCND2	PHC3	NFASC	RASGRP2	CXCL12	CFL2		ERC2	CISH	DTNA
			GPM6B	ECE1	SLC1A1	HOMEZ	KCNE1	PHF7	NFIC	RASSF4	CXCL6	CGGBP1		ERCC1	CLDN19	DTX1
			GPR139	ECHDC1	SLC38A1	HPGD	KCNH1	PIGT	NFIX	RC3H1	CXCR4	CHD7		EVPL	CLDN6	DTX4
			GPR15	EEA1	SLC6A15	HSPE1-MOB4	KCNIP3	PITPNA	NGFR	REEP3	CYS1	CHD9		EXPH5	CLDN9	DUSP8
			GPR182	EFNB3	SLC9A6	HTR1F	KCNK15	PNMA2	NIPAL2	RELT	CYTH1	CHIC1		EYA3	CLEC17A	DVL1
			GPR55	EIF4EBP2	SLITRK4	HTR2C	KCNK2	POLR2F	NKD2	RER1	DAG1	CHIC2		FAH	CLEC4E	DVL2
			GRAMD1C	ELK4	SRSF6	HUS1	KCNN3	POU2F2	NLRP5	REV3L	DAZAP1	CHML		FAM102A	CLIP2	DYSF
			GRIA1	ELMO1	SS18	IDNK	KCNQ3	POU3F3	NOS1	RFNG	DCAF10	CHN1		FAM111A	CLK3	E2F3
			GRM8	EPB41L4A	ST7L	IKZF2	KCNQ5	PRDM15	NOVA2	RGS4	DCAF12	CHORDC1		FAM120C	CLMN	EAF1
			GRSF1	EPS15	STIL	IL15	KCNT1	PRDM9	NPTX1	RGS5	DCAF17	CHRFAM7A		FAM124A	CLSTN2	EDA2R
			GSG1	ERBB4	SYT9	IL33	KCTD16	PRKAR1A	NRG3	RHOU	DCBLD2	CHRNA7		FAM129B	CLSTN3	EEF1A1
			GSPT1	ERF	TBX18	ILDR2	KCTD9	PRKRA	NTN1	RIMS4	DCP1A	CHST7		FAM131B	CNIH2	EFCAB14
			GTF2A2	ERG	TCF20	IMPACT	KDM2A	PRPF4B	NTSR1	RIN3	DCUN1D1	CHST9		FAM155B	CNKSR3	EFCC1
			GXYLT1	ESCO2	TET2	IQCH	KDM3B	PRSS16	NUAK2	RNF121	DCUN1D2	CHTOP		FAM160B2	CNNM2	EFNA3
			HAS3	ETNK1	TFCP2L1	IQCJ-SCHIP1	KDM5A	PSD2	NUDT3	RNF157	DCUN1D3	CHURC1		FAM163B	CNOT3	EFNA5
			HCN1	ETS1	THAP5	IRS2	KIAA0040	PSMD11	NUMBL	RNF165	DCUN1D4	CISD2		FAM168A	CNP	EFNB3
			HDDC3	EXOC2	TIMELESS	ITCH	KIAA1522	PTP4A2	NXF5	RP11-770J1.4	DCUN1D5	CLASP2		FAM180B	COL13A1	EFR3B
			HECW2	EXOC5	TLN2	ITPR2	KIF13A	PTRH1	NXN	RPAP2	DCX	CLCC1		FAM214B	COL1A1	EGLN2
			HEG1	EYA4	TMEM185B	JMY	KIF21B	PURB	OPA1	RPS14	DDX3X	CLCN4		FAM221B	COL27A1	EGR4
			HEXIM1	FAM107B	TMEM19	KAT6A	KIF3C	RAB11FIP2	OSBP2	S100PBP	DDX46	CLDN12		FAM222B	COL5A2	EIF5
			HEY2	FAM126A	TMEM237	KAZN	KIRREL3	RAB3B	OTOF	SEC24D	DDX5	CLDN16		FAM71F2	COL8A2	EIF5A2
			HFE	FAM135A	TNRC6A	KBTBD8	KIT	RACGAP1	PAX5	SERTAD4	DDX6	CLDN20		FAM83F	COPS7B	ELFN2
			HIC2	FAM174B	TOR1A	KCND2	KLF12	RBFOX2	PCDHA1	SHISA7	DEFB134	CLEC17A		FAT2	COQ6	ELK1
			HIPK1	FAM214A	TOX	KCNJ13	KLF8	RCAN2	PCDHA10	SHOX2	DEK	CLIP4		FBXL18	CPEB2	ELL
			HIPK2	FBXL3	TRIM2	KCNS2	KLF9	RCL1	PCDHA11	SIGLEC8	DENND1B	CLOCK		FBXL20	CPLX2	ELMO1
			HIVEP2	FBXO28	TRIM38	KCNV1	KLHL11	RFX5	PCDHA12	SLC18A2	DENND5A	CLVS1		FBXO41	CPSF3L	ELMSAN1
			HK2	FBXO34	TRIM5	KCTD20	KLHL13	RHBDD1	PCDHA13	SLC41A1	DENND5B	CLVS2		FBXO9	CPSF4	ELOVL1
			HMGB3	FBXO40	TRIM66	KDM6A	KLHL25	RHOA	PCDHA2	SLC46A1	DGCR2	CMPK2		FER	CR769776.1	EN2
			HMGXB3	FER	TRIP12	KIAA1217	KLHL29	RHOXF1	PCDHA3	SLC7A14	DGKH	CNIH1		FERMT3	CRAT	ENAM
			HOXB7	FGD6	TRMT6	KIAA1244	KMT2A	RIC3	PCDHA4	SLC7A6	DHX32	CNOT6L		FGD2	CRB3	ENTPD2
			HSDL1	FKBP3	TSPAN11	KIAA1328	KPNA4	RNASE2	PCDHA5	SMAD1	DICER1	CNR1		FGFRL1	CREB3L1	ENTPD4
			HSPA12A	FLI1	TXNDC8	KIAA1430	L3MBTL3	RND2	PCDHA6	SMAD3	DIP2B	CNTLN		FHL2	CREB3L2	ENTPD7
			HSPA14	FLT1	UPP2	KIAA1549	L3MBTL4	RNF213	PCDHA7	SMARCC2	DIS3L2	CNTN1		FHL3	CRHR1	EPHB1
			HTR4	FMNL2	VPS54	KIAA1958	LARP4B	ROBO2	PCDHA8	SMC1A	DLG1	CNTN5		FKBP5	CRISPLD2	EPHB2
			HUNK	FN1	WAS	KLHL2	LASP1	RORA	PCDHA9	SNX33	DLG4	CNTNAP2		FMNL3	CRTC1	EPN2
			IDH3B	FNDC3A	WDFY4	KLHL9	LCORL	RSPO4	PCDHAC1	SOWAHA	DMD	COBLL1		FMOD	CSF1	EPSTI1
			IFIT5	FNDC3B	WDR47	KLRD1	LDLRAD4	RUNX1T1	PCDHAC2	SP140L	DMXL1	COL11A1		FOXD2	CSNK1G3	ERBB4
			IFITM10	FOXO1	WNT3	KPNA1	LGALSL	RYR3	PCP4L1	SPDYE1	DNAJB1	COL8A1		FOXK1	CSNK2B-LY6G5B-1181	ERF
			IFNAR2	FREM1	YES1	KRT24	LGR4	S100A7A	PCYT2	SRGAP2	DNAJB11	COLCA2		FOXRED1	CSPG4	ERVFRD-1
			IFNGR2	FRYL	ZBTB22	KSR1	LHX1	S1PR1	PEX26	SRPK1	DNAJB12	COMMD3-BMI1		FRAS1	CSRNP1	ESPNL
			IFT122	FSCN1	ZC3H12B	LAMP3	LIFR	SALL2	PFKP	SRSF1	DNAJB4	COQ6		FSD1	CTD-3074O7.11	EXPH5
			IGF1R	FZD4	ZDHHC17	LANCL3	LMLN	SCAF4	PHF19	SRSF4	DNAJB5	CPNE3		FUS	CTDSP2	EXTL1
			IGFBP5	G3BP1	ZDHHC7	LARP4	LMNB1	SCAI	PIK3CG	ST8SIA1	DNAL1	CPNE4		FUZ	CTNNA3	EXTL2
			IKZF3	GALNT1	ZFAND5	LEPREL1	LMO3	SCML4	PIK3R2	STAC	DNAL4	CPS1		FXYD6	CTNND1	EZH1
			IKZF5	GCC2	ZFP3	LGI2	LMO7	SCN4A	PIK3R3	SYCP1	DND1	CPSF2		FZD4	CX3CR1	FAIM2
			IL10	GCLM	ZNF117	LIX1	LPCAT1	SCUBE3	PITPNM2	TARBP2	DNMT3B	CPSF6		FZD8	CXCL1	FAM102A
			IL17RD	GFRA1	ZNF138	LMNB1	LPP	SEC62	PLA2G6	TARS	DOCK10	CR1		G6PC	CXCR2	FAM110B
			IL6R	GGT7	ZNF229	LMO4	LRCH1	SEMA4G	PLCD4	TBL1XR1	DOCK6	CRBN		G6PC2	CXCR5	FAM117A
			IL7R	GIT1	ZNF253	LMTK2	LRIG1	SERPINA1	PLEKHG4B	TBR1	DPY19L2	CREB1		GABPB2	CYB5R1	FAM131B
			INO80D	GLIS1	ZNF257	LNX1	LRP1B	SEZ6L	PNKD	TCEB3	DPYSL2	CREB5		GABRA3	CYBB	FAM168A
			INPP4B	GLIS3	ZNF275	LPAR6	LRRC55	SH3GL1	POLR3A	TEX35	DR1	CREBL2		GALE	CYP26B1	FAM169B
			IPO7	GMFB	ZNF354B	LPHN2	LRRFIP1	SHISA7	PPP1R3B	TFDP2	DTNA	CREBRF		GALNT2	CYP2S1	FAM180B
			IQCE	GPR137C	ZNF365	LPHN3	LRRN1	SIPA1L3	PRKAB2	TG	DTWD2	CRIPT		GALNT6	CYP2W1	FAM214B
			IQSEC3	GPRC5A	ZNF436	LPP	LYPD6B	SIT1	PRRG1	TGFBI	DYNC1LI2	CS		GALNT9	CYP4A11	FAM57A
			IREB2	H2AFX	ZNF449	LRFN5	LYSMD3	SIX3	PSMB8	TGM5	DYRK1A	CSF2RB		GAS7	CYP4A22	FAM78A
			ISL1	HECTD1	ZNF486	LRRC27	LYVE1	SLAMF7	PSMF1	TMEM110	DYRK2	CSGALNACT2		GATA2	CYP8B1	FAM83H
			ITGAL	HECW2	ZNF493	LRRC8B	MAFG	SLC12A5	PTK7	TMEM132C	E2F3	CSNK1D		GCK	CYTH2	FAM84B
			ITGB6	HEPHL1	ZNF506	LRRD1	MAGI2	SLC16A2	RAB36	TMEM161A	EBF1	CSNK1G1		GDNF	DAB2IP	FAM89B
			IVL	HHEX	ZNF540	LRRK2	MAP3K2	SLC1A2	RAB3B	TMEM57	EDIL3	CSRNP3		GFAP	DBNDD1	FARSB
			JAGN1	HIPK2	ZNF555	LRRTM3	MAPK8IP3	SLC22A13	RAB3IP	TMEM63C	EEF1A1	CSTF2T		GGA2	DBNL	FAXC
			JDP2	HIPK3	ZNF649	LSAMP	MARCKS	SLC24A2	RAB6B	TMEM87A	EFEMP1	CTNNA3		GINS4	DBP	FBXO21
			JUND	HOXA5	ZNF662	LTA4H	MBD6	SLC25A13	RANGAP1	TOMM70A	EGLN1	CTPS1		GIPC3	DCAF15	FBXO41
			KAT2B	HS6ST1	ZNF676	LUZP2	MBNL1	SLC25A17	RBCK1	TPK1	EIF1	CUL4A		GJC1	DCAF7	FCHSD2
			KBTBD13	HTATSF1	ZNF737	MAFB	MBNL2	SLC25A36	REEP1	TRAPPC10	EIF1AX	CXCL9		GLG1	DCHS1	FECH
			KCMF1	HTR2A	ZNF841	MALT1	MCC	SLC35A5	REEP2	TRAPPC3	EIF4B	CXorf56		GNAI2	DCTN1	FGD5
			KCNA7	IGF1R	AC012215.1	MAP1B	MCF2	SLC35F1	RIMS3	TRIM41	EIF4G2	CXXC4		GNG7	DCTPP1	FGF3
			KCNB1	IGSF5	ACER3	MAPRE1	MDGA1	SLC36A1	RPAP3	TRIM44	EIF4H	CYBRD1		GOLGA6L1	DDIT4L	FLT4
			KCNC2	IKZF2	AFAP1L2	MAT2B	MDGA2	SLC9A1	RPL28	TRIM66	EIF5A2	CYLD		GOLGA6L6	DDR1	FMNL3
			KCNN3	INO80	ATG7	MBD5	MECP2	SMG5	RPRD2	TRIOBP	ELAVL1	CYP20A1		GOSR2	DDX11	FNBP4
			KCNS1	IPMK	BAG1	MBNL3	MED17	SMG6	RSPO4	TTC31	ELAVL2	CYP2U1		GPD1	DDX19A	FNDC8
			KIAA1324L	IPO7	C16orf52	MBTD1	MEF2C	SNX27	RTN3	TTPA	ELK3	CYP3A7		GPI	DECR2	FNTB
			KIAA1549	IRS1	C21orf33	MCCC2	MEGF9	SOCS6	RTN4RL2	UBE2E3	ELMOD2	DAAM1		GPR107	DENND1A	FOXA2
			KIF14	ITGB8	CASK	MCTP1	MEPCE	SOGA1	S100A10	UBFD1	EMP2	DBI		GPR137	DENND4B	FOXE3
			KLF12	ITPRIPL2	CDC14A	MDM4	METTL21A	SOX6	SAG	UBIAD1	ENAM	DCAF10		GPR37L1	DEPDC5	FOXF1
			KLF8	IVNS1ABP	CELF2	MED13	MID2	SPATA12	SAP30BP	UBR2	ENO4	DCAF13		GPR4	DERL3	FOXN3
			KLHL3	JPH1	CELF3	MEF2A	MIER3	SPRR4	SCARF2	UGT2B28	EPAS1	DCDC2		GRAMD1B	DFFA	FOXP4
			KLHL36	KANK2	CLCN6	MEF2C	MITF	SRGAP1	SCRIB	UNC5D	EPB41	DCLK1		GRAPL	DGCR2	FRMPD3
			KLHL5	KATNBL1	DGKG	MEMO1	MLLT3	SRRM4	SDK2	URM1	EPB41L4B	DCUN1D1		GREB1	DGKD	FSTL3
			KLRK1	KCNA1	DLGAP2	MEOX2	MOSPD1	SSRP1	SEMA4F	VIL1	EPC1	DCUN1D3		GRIK3	DHRS9	FTMT
			KMT2D	KCNA4	DNAJB14	METAP2	MRGBP	STAT2	SEMA4G	WASF2	EPG5	DCUN1D4		GRIK5	DHX34	FTO
			KRTAP1-3	KCNN3	DUSP16	METTL21A	MRVI1	STK38L	SEMA6A	WASH4P	ERAP2	DCUN1D5		GSG1L	DIEXF	FXN
			KSR2	KDM6A	FAM169A	METTL9	MSI2	STXBP5L	SERHL2	WASL	ERBB4	DDB1		GSPT1	DIRAS1	FXR1
			LACC1	KIAA0319L	FAM26E	MEX3C	MSL2	SUCLG2	SERTAD2	WDFY4	ERCC1	DDHD1		GSTCD	DKFZP434H0512	FXYD3
			LAMA4	KIAA0355	FAM83F	MFF	MTF2	SUPT7L	SH2D4B	WDR76	EREG	DDIT4		GTPBP1	DKFZP761J1410	FYCO1
			LCLAT1	KIAA0930	FMO2	MGA	MTMR1	TACR1	SH3GLB2	WIZ	ERGIC2	DDX52		H2AFB1	DLG4	G3BP2
			LCORL	KIF21A	GABPA	MKLN1	MTMR12	TAF8	SHANK3	WNT2B	ERI1	DEFA6		H2AFB2	DLGAP4	GAB2
			LDHA	KIF3A	GNL1	MKX	MVB12B	TAF9B	SHE	XKR4	ERP44	DENND5B		H2AFB3	DMBX1	GABARAP
			LENG8	KLF5	IST1	MLF2	MYO16	TAGLN3	SHISA6	XKR7	ETF1	DHODH		H6PD	DMPK	GABRA3
			LGR6	KLHL11	KBTBD4	MMGT1	MYSM1	TANC2	SLC17A4	ZBTB34	ETNK1	DHRS1		HDAC11	DMRTA2	GAK
			LPP	KLHL15	KIF26B	MMP16	MYT1L	TBR1	SLC24A2	ZCCHC18	ETV3	DHRS7		HEMK1	DMTN	GALE
			LRPAP1	KLHL18	KPNA6	MOB3B	NAA15	TBX19	SLC25A23	ZDHHC9	EVI5	DHRSX		HIC2	DMWD	GALNT2
			LRRC32	KLHL28	MARK1	MOB4	NACC1	TCF12	SLC29A4	ZNF236	EXO1	DIAPH2		HIPK2	DNAJB2	GALP
			LSM14A	LARP4B	MYO5A	MON1B	NAPEPLD	TCTN3	SLC30A2	ZNF330	EXOC5	DIAPH3		HLA-E	DNAJC18	GAS7
			LSM14B	LASP1	NRAS	MON2	NAV3	TENM4	SLC35F6	ZNF436	EXTL3	DICER1		HNF1A	DNAJC5G	GATA4
			LTBP1	LDLRAD3	NRP2	MSMO1	NCAN	TFRC	SLC38A7	ZNF557	EYA3	DIP2B		HNF4A	DNAL1	GATAD2A
			LUZP6	LENG8	NUDT17	MSR1	NDRG4	THRB	SLC44A1	ZNF638	FAF2	DIRC1		HNRNPUL2	DOT1L	GATAD2B
			LYPD6	LHFPL2	PDZD8	MTDH	NEBL	TMEM154	SLC46A1	ZNF692	FAM102A	DISC1		HOOK3	DPP10	GCH1
			LYRM2	LMBRD2	PIK3CB	MTERF	NEURL4	TMEM164	SLC6A3	ZNFX1	FAM104B	DLX1		HOXA1	DPY19L1	GCM1
			LYRM4	LOX	PM20D2	MTFR1	NFATC3	TMOD2	SLCO1C1	ABCA4	FAM107B	DNAH8		HOXA7	DUOX1	GFI1
			MAEA	LPIN2	PNKP	MTHFD1	NFIA	TNFRSF14	SLFN11	ADCYAP1R1	FAM110B	DNAJB14		HOXB1	DUOX2	GFRA2
			MAGEB18	LRP2	QKI	MTM1	NMT2	TNKS	SMAD3	AGAP1	FAM114A2	DNAJB4		HOXB13	DUSP28	GIT2
			MAGEB6	LRRC8B	RCAN1	MTMR6	NPAS2	TNRC6B	SMARCD1	AGTR1	FAM117B	DNAJC10		HOXB3	DUSP5	GJA5
			MAGI1	LYVE1	REL	MXD1	NPY1R	TNS1	SMG5	AHRR	FAM118B	DNM1L		HPCAL4	DUSP7	GJC1
			MAK16	MAK16	RFTN2	MYO10	NR1D2	TP53TG3	SMO	ALG11	FAM120C	DOCK10		HS3ST3A1	DVL3	GLG1
			MAML1	MAP3K11	RP11-156E8.1	MYOT	NRAS	TP53TG3B	SMTN	ANTXR1	FAM126A	DOCK4		HSD17B6	ECM1	GLI3
			MAP10	MAP4K2	RPAP2	NABP1	NRXN1	TP53TG3D	SMTNL2	APBA1	FAM126B	DOLPP1		HSPB6	EDC3	GLIS2
			MAP9	MAP4K4	RPS15	NCALD	NRXN3	TRAPPC3	SNAI1	AQP3	FAM135A	DPY19L3		HTT	EEF1G	GLP1R
			MAPK1IP1L	MDFI	SBSPON	NCKAP1	NUFIP2	TRIM33	SNW1	ARAP3	FAM160A1	DPYS		IBA57	EFNB1	GLT6D1
			MAPKAPK2	MED13	SCN1A	NFIA	NUMB	TRIM66	SNX32	ARL6IP6	FAM168A	DRAM2		IFITM10	EFNB3	GMEB2
			MARVELD1	MEST	SH3GL2	NFIB	NUP50	TRIM67	SORBS3	ATG7	FAM169A	DSC1		IGDCC4	EFR3B	GNA12
			MBD1	MMP19	SLC19A3	NFKBIZ	NXF1	TRIM8	SPATA33	ATP2B2	FAM171A1	DSE		IGF2BP3	EGR1	GNG3
			MCCD1	MPLKIP	SLC2A14	NKAIN2	NXT2	TSPAN14	SPATC1	BBX	FAM171B	DSP		IGFBP5	EHD2	GOLGA1
			MCHR2	MPP5	SLC39A1	NKAIN3	ONECUT2	TTC9	SPECC1L	BCL11B	FAM174A	DTD2		IKZF3	EHD3	GP5
			MECP2	MPZL2	SLCO3A1	NLK	ORC5	TUBG1	SPOCK2	BCOR	FAM193B	DTNA		IKZF4	EID1	GPATCH1
			METAP2	MRGBP	SLITRK3	NOVA1	OTP	TULP4	SPRN	BCORL1	FAM214A	DTWD2		IL16	EIF2AK1	GPC3
			METTL8	MTDH	SMAD4	NPAS2	OTUB2	TXNDC16	SRF	BICD1	FAM49B	DUS4L		IL17RA	EIF4G1	GPR107
			MGAT3	MTF1	SMARCA5	NPY2R	OTUD7B	UBE2QL1	SRRM4	BMF	FAM76A	DUSP7		IL17REL	EIF5A	GPR153
			MIB1	MTX3	SNX22	NR3C1	OXSR1	UBP1	SSR2	BRMS1L	FAM76B	DUT		IL23A	EIF5AL1	GPR37L1
			MID2	MYCN	SOX5	NR3C2	PAG1	UBXN7	STAC2	CABP7	FAM84B	DUXA		IL6R	ELF4	GPR39
			MIEF1	MYL12A	ST5	NR4A3	PAIP2	UCHL5	STIM1	CASP4	FAM98A	DYNC1I2		IL6ST	ELFN2	GPR62
			MMP15	MYO1D	STC1	NRIP1	PAK3	UHMK1	STK17A	CCM2	FAM98B	DYNC1LI2		ILDR2	ELN	GPR84
			MNAT1	MYO5A	SYT13	NT5E	PALM2	USB1	STK32B	CDC7	FANCA	ECHDC1		IMPAD1	ELP5	GRAMD1B
			MOB3B	MYO6	TANC2	NUCKS1	PAN3	USP24	STPG1	CEP19	FAR1	EDIL3		INHBE	ENGASE	GRIK3
			MPEG1	MYRF	TM9SF2	NUFIP2	PAX2	VAT1L	SUN2	CES1	FAS	EEA1		INPP5B	EPB41	GRIN2B
			MRFAP1L1	NAA30	TMEM194A	NUMB	PAX5	VOPP1	SYCE2	CHL1	FAT1	EFHC2		IP6K1	EPB41L5	GSE1
			MRPS18B	NAA40	TMEM200C	NUP153	PBX2	VSTM4	SYN1	CHMP4C	FAXC	EGLN1		IP6K3	EPDR1	GSK3A
			MRPS35	NAA50	TNIK	NUP160	PCDH8	VWC2	SYT7	CHST3	FBLN2	EHHADH		IQCA1	EPHA1	GSTA2
			MSI2	NAP1L1	TTL	OGG1	PCDHA1	WNT5A	TBC1D5	CLOCK	FBN2	EIF1AD		IQCJ	EPHA10	GTF2F1
			MSL1	NAV3	UBA6	OLR1	PCDHA10	ZBTB37	TFCP2L1	CLTCL1	FBXL17	EIF2AK2		IQSEC2	EPHX1	GTF3C4
			MSR1	NCSTN	UBE2W	ONECUT2	PCDHA11	ZBTB39	TIMM10B	COPA	FBXL20	EIF4H		IRAK1	EPS8L2	GTPBP1
			MTA2	NDFIP2	VTI1B	OR12D3	PCDHA12	ZBTB44	TIMM17B	CREBRF	FBXW2	EIF5		IRGQ	ERAL1	GUCA1B
			MYADML2	NDUFA4	ZBTB26	OR2L13	PCDHA13	ZDHHC9	TM9SF4	CSMD3	FCHO2	ELAVL1		ITGA11	ERBB2	GUCY1A2
			MYCBP	NEDD9	ZBTB8B	ORC4	PCDHA2	ZFYVE1	TMCC3	CTBP1	FCRLB	ELAVL4		ITGAX	ERC1	H2AFY2
			MYCT1	NEGR1	ZNF148	OSBPL3	PCDHA3	ZKSCAN8	TMEM104	CXADR	FEM1B	ELF1		ITPKB	ERVFRD-1	H6PD
			MYLK4	NFIA	ZNF37A	OSTC	PCDHA4	ZNF444	TMEM132E	CXXC4	FER	ELF3		ITPR3	ESRP1	HARS2
			MYO5B	NINL		PABPC5	PCDHA5	ZNF561	TMEM184B	CYB561	FGD1	ELFN1		ITPRIP	ESYT2	HDAC5
			MYO6	NR4A2		PACSIN2	PCDHA6	ZNF589	TMEM199	CYTH4	FGF14	ELK3		JAKMIP3	ETV3L	HDX
			MYSM1	NRARP		PAFAH1B2	PCDHA7	ZNF652	TMEM201	DCDC2	FHDC1	ELK4		JPH2	EVC2	HECTD4
			NAA40	NRAS		PAPD5	PCDHA8	ZXDB	TMEM51	DCX	FIGNL1	ELL2		JPH4	EVX1	HES2
			NAP1L5	NTN4		PAPOLA	PCDHAC1	SEPT4	TMEM74B	DESI2	FKBP1A	ELMSAN1		KAT5	F2RL2	HES6
			NAT9	NUAK1		PARD6B	PCDHAC2	ABHD15	TNFSF8	DGKZ	FKBP5	EMP1		KAZALD1	F2RL3	HEYL
			NAV1	NUDT21		PBLD	PCGF2	ABI2	TNKS1BP1	DIP2C	FKTN	ENTPD7		KCNAB2	F8A2	HGSNAT
			NCAM1	NUDT3		PBX1	PCLO	AC004899.1	TPPP	DNAJB1	FLI1	EPC2		KCNAB3	F8A3	HIF3A
			NCAPH	NUDT4		PC	PCMTD2	AC008394.1	TRAF3	DNAJC3	FMNL2	EPDR1		KCNB1	FADS2	HILPDA
			NCKAP5	NUFIP2		PCBP3	PCNP	AC013269.5	TRAIP	DNALI1	FNBP1	EPHA3		KCNC1	FAM101B	HIPK1
			NCOA3	OGT		PCDH17	PDE7A	AC129492.6	TRIM27	DNMT3A	FNBP1L	EPPIN-WFDC6		KCNC4	FAM102A	HLA-DQA1
			NDRG2	ONECUT2		PCDH19	PDE8B	AC135983.2	TRIOBP	DYRK1A	FNDC3B	EPSTI1		KCNG4	FAM105B	HLA-DQA2
			NDRG4	ORC4		PCDHB4	PDGFRA	AL133373.1	TRNP1	EDN2	FOSL2	ERBB2		KCNIP3	FAM131A	HMBOX1
			NDST3	OSBPL1A		PDE10A	PEX5L	AL136115.1	TRUB1	EFCAB1	FOXN2	ERC2		KCNJ10	FAM132B	HMGA1
			NEFH	OTOR		PDE12	PHC3	ALDH1L2	TSKU	EFNB1	FOXP2	EREG		KCNK10	FAM134C	HMOX2
			NFKBIE	PAFAH1B2		PDZRN3	PHF6	ALG9	TSPAN9	EFR3B	FRA10AC1	ERH		KCNN1	FAM155B	HNF4A
			NIPAL3	PAN2		PECR	PI4K2A	AMPD3	TTC7B	EIF2AK1	FSD1L	ETF1		KCNQ3	FAM178A	HOMER1
			NIPSNAP3B	PAXBP1		PGRMC1	PIAS1	ANKRD6	TTI2	ELFN2	FSD2	ETNK1		KCNQ5	FAM179B	HOXB5
			NKD1	PBX3		PHACTR2	PIEZO2	AP000679.2	TXNRD1	ENDOD1	FUBP3	ETV1		KCTD15	FAM19A3	HOXC10
			NKTR	PCSK5		PI15	PIK3C2A	AP000974.1	UBE2D3	ENTPD4	FYN	EVI2A		KCTD5	FAM203A	HOXC4
			NLN	PDCD4		PIBF1	PIK3R1	APITD1-CORT	UBE3A	ESRP2	FYTTD1	EXOC5		KDM2A	FAM203B	HPCAL1
			NMNAT3	PHACTR2		PIGA	PKP4	ARID1B	UBQLN4	ESRRG	FZD3	EXOC6B		KHNYN	FAM204A	HRASLS5
			NOVA2	PHACTR4		PIGM	PLCG1	ASPA	UCN2	FAM189A2	G2E3	EXOSC7		KIAA0556	FAM214B	HRK
			NPC1	PHLDB2		PIGN	PLCL2	ASXL2	ULK2	FCRLB	GABPA	EXPH5		KIAA0930	FAM219A	HSPBP1
			NR2C2AP	PHRF1		PJA1	PLD5	ATAD2B	ULK3	FGF1	GABPB1	EYA1		KIAA1549	FAM222B	HTRA1
			NR2F1	PLA2G4A		PLAG1	PLEKHG1	B3GALT4	UMPS	FGFR1OP	GABRA4	F13A1		KIF13B	FAM27E1	HTRA3
			NR2F2	PLXDC2		PLCL1	PLXDC2	BACE1	UPK1B	FLRT3	GABRB2	F5		KIF1A	FAM27E2	HYI
			NSD1	PLXNA2		PLEKHG7	PLXNC1	BCAT1	URGCP	FOXG1	GABRB3	FAF2		KIF1C	FAM27E3	HYOU1
			NSG2	PLXND1		PLEKHH2	POLD3	C10orf53	USF1	FUT11	GALNT1	FAM102B		KIF21B	FAM53A	IDH1
			NT5C2	PMP22		PLN	POLH	C11orf49	USP13	GABRA4	GALNT4	FAM107A		KLC2	FAM53C	IER5L
			NTRK3	PPIP5K2		PLS3	POLR2C	C13orf45	USP20	GABRE	GAN	FAM111A		KLHDC7A	FAM63A	IFIT1
			NUDT15	PPP4R2		PMP22	POU2F1	C18orf25	USP24	GABRP	GAS2L3	FAM114A2		KLHL21	FAM69A	IFITM10
			NUDT16	PPP6C		PNN	POU3F2	C19orf66	USP42	GAL3ST3	GATAD2A	FAM117B		KLHL22	FAM71B	IGF2R
			NUDT9	PRDM1		POT1	POU3F3	C1orf226	VAV2	GATA3	GCFC2	FAM120A		KLK10	FAM83F	IGHMBP2
			NUP50	PRKX		PPP1R3F	PPARGC1A	C1orf56	VPS53	GDE1	GCH1	FAM122A		KLRD1	FARP1	IGSF9B
			NXPH2	PRPSAP2		PPP1R9A	PPP1CC	C1QBP	VSTM2L	GHDC	GCSH	FAM126A		KPNA4	FASTK	IKZF4
			OCRL	PSAT1		PPP2CA	PPP1R26	C21orf90	WASF2	GID4	GDA	FAM126B		KREMEN1	FAT2	IL17REL
			ONECUT2	PSD3		PPP2R2D	PPP2R2A	C4orf26	WNT16	GNAS	GFPT1	FAM133A		KRT40	FAT3	IL1R1
			ORMDL2	PTGFR		PPP3CA	PPP2R2C	C8orf17	WNT7B	GOLPH3L	GGCX	FAM135A		KRT6A	FBF1	INO80D
			OSBPL6	PTPN12		PRDM2	PPP2R5A	CALM3	XPC	GPATCH11	GID8	FAM160A1		KRT75	FBRS	INTS3
			OXSR1	PTPN3		PRDM5	PPP4R2	CAMSAP2	XRCC3	GPATCH4	GIGYF1	FAM161A		KSR2	FBXL12	IQGAP1
			PACRG	PURA		PREX2	PRKG1	CAMTA2	ZBTB20	GPR107	GIPC2	FAM193B		LAMC2	FBXL14	IQSEC2
			PAFAH2	PXN		PRKAA2	PRLR	CASR	ZBTB5	GPR161	GJA3	FAM199X		LARP1	FBXL19	IQSEC3
			PAG1	QKI		PRKD1	PROX1	CCDC176	ZC3H12C	GSE1	GK5	FAM19A1		LARS2	FBXO21	IRGQ
			PAK1	QSER1		PRLR	PSD2	CCL4	ZC3H7B	HCFC2	GLCE	FAM200B		LBX2	FBXO31	ISLR
			PAPSS2	RAB11FIP4		PRPF4B	PSMC2	CCL4L2	ZCCHC13	HECTD4	GLE1	FAM210A		LCMT2	FBXO41	ISLR2
			PAX1	RAB14		PRRC2C	PTP4A1	CD4	ZDHHC3	HMGA2	GLUL	FAM217B		LDB2	FBXW7	ISM2
			PAX6	RAB5C		PRRG3	PTPRA	CD5	ZDHHC9	HPSE	GMCL1	FAM219B		LDLRAD1	FCHSD1	IST1
			PCDH11X	RAD18		PSIP1	PTPRM	CD84	ZHX2	HS6ST3	GNA11	FAM221A		LDLRAD3	FDX1L	ITLN1
			PCGF6	RAPGEF2		PTAR1	PTPRR	CD93	ZIM2	HSPA4L	GNAI3	FAM53C		LGI3	FGD2	ITPRIPL2
			PCMTD2	RAPH1		PTBP2	PTPRT	CDC42BPG	ZMYND8	HSPB8	GNB1	FAM76B		LHFPL4	FGD3	JAKMIP3
			PCSK2	RASA1		PTCHD1	PUM2	CELSR2	ZNF20	ING2	GNE	FAM91A1		LHX3	FGFR1OP	JDP2
			PCYOX1L	RASA2		PTGDR	PURA	CEP97	ZNF213	ING5	GNG2	FAM98B		LIF	FHL3	JMJD8
			PCYT1B	RASSF2		PTPLAD2	PURB	CLDN2	ZNF234	ITPK1	GPATCH2	FAT4		LIMD2	FKBP11	JPH2
			PDCD6IP	RBM3		PTPRC	RAB1A	CLSTN2	ZNF502	JAKMIP3	GPATCH2L	FBXL3		LIN54	FLJ27365	JPH4
			PDE1C	RC3H1		PTPRZ1	RAB6A	CNST	ZNF566	KDM1A	GPC4	FBXO22		LINGO1	FLNA	KAT6A
			PDGFC	REV3L		PUM1	RAB8A	COQ5	ZNF644	KIF3A	GPC6	FBXO28		LIX1L	FLOT2	KAT7
			PDX1	RFX3		PXMP4	RAB8B	CPPED1	ZNF704	KRTAP10-9	GPD1L	FBXO32		LOXL3	FLRT3	KAZALD1
			PDZK1	RGPD3		PYGO1	RABEP1	CPXM2	ZNF710	KSR1	GPD2	FBXO33		LPAR2	FLYWCH1	KAZN
			PDZRN3	RGPD4		RAB10	RABGAP1L	CSNK1A1	ZNF763	L3MBTL4	GPN3	FBXW2		LRIF1	FMNL3	KBTBD13
			PEA15	RIMS1		RAB14	RANBP10	CSNK1G1	ZNF772	LAPTM4A	GPR3	FDFT1		LRRC14	FMOD	KCNA5
			PEG3	RIN2		RAB21	RAP1GAP	CTDSP2	C19orf84	LDHA	GPR63	FEM1C		LRRC27	FNTB	KCNC4
			PER2	RLIM		RAB22A	RAPGEF4	DCAF11	DHX8	LHX6	GPR82	FERMT3		LRRC32	FOSL2	KCND1
			PET117	RNF170		RAB6A	RARA	DCAF8L1	FAM120A	LMAN1	GPR88	FGD4		LSM11	FOXG1	KCNH1
			PGPEP1	RNF216		RAB6C	RASAL2	DCP2	OAS3	MAN1C1	GRIA1	FGF12		LY6H	FOXL2	KCNH6
			PHACTR4	RPA1		RAD21	RASSF2	DCTN3	PHF8	MED8	GRIA2	FGL2		LYRM4	FOXN3	KCNJ10
			PHC1	RPL36A-HNRNPH2		RAP1B	RBM18	DGCR2	SOGA1	MEIS1	GRIN3A	FIGN		LZTS1	FOXO4	KCNN3
			PHF21A	RPS6KB1		RAP2A	RBM47	DHDDS	TRIM17	MEIS2	GRPEL2	FKBP7		MAB21L3	FOXP4	KCNQ3
			PIAS1	RREB1		RAPGEF5	RCBTB1	DLG3	AATK	MFHAS1	GSK3B	FLRT2		MANBA	FRMPD3	KCTD6
			PIGR	RRP7A		RARB	RCC1	DNAJB2	AC005606.1	MFSD9	GSPT1	FLRT3		MAP10	FTO	KCTD7
			PIK3C3	RUNX3		RASA3	RCOR1	DQX1	AC010327.2	MGAT4A	GTF2A1	FLYWCH2		MAP3K13	FXR2	KDM2A
			PIK3R3	SAP30L		RASGRF2	RELN	DRP2	AC027307.3	MITF	GTF3C4	FMNL2		MAP3K3	FYCO1	KDM5C
			PITPNM3	SBF2		RASSF6	REPS2	DUOX2	AC174470.1	MMP15	GUCY1A2	FMR1		MAPK13	FZR1	KIAA0355
			PKHD1	SCAMP3		RBM22	RET	EFNA5	ACHE	MRC1	GULP1	FMR1NB		MAPK8	G3BP2	KIAA0513
			PLCXD2	SEL1L3		RBM24	RFX3	ENDOU	ACTL10	MRPL10	GXYLT1	FNDC3B		MAPT	GABRA3	KIAA1522
			PLEKHA2	SEMA6A		RBM4B	RGS20	ENTPD1	ACTN4	MRPL16	HBS1L	FNDC7		MARK2	GABRA4	KIAA1671
			PLEKHA3	SERINC5		RBM8A	RHOBTB1	ENTPD4	ACTR1A	MRVI1	HDAC4	FNIP2		MARK4	GABRE	KIAA1958
			PLEKHG4B	SERPINE1		RBMX	RHOQ	ERCC4	ADAM19	MTMR12	HDAC9	FOXG1		MASP1	GALNS	KIF21B
			PLEKHO2	SET		RDX	RICTOR	ESYT1	ADCYAP1R1	MTO1	HDHD2	FOXN2		MAVS	GALNT16	KIRREL2
			PLG	SH3BGRL2		RFX3	RIMBP2	FAM178A	ADD2	MYBPHL	HDX	FRMD5		MBOAT1	GAN	KLF15
			PLP1	SIRPA		RICTOR	RIMS1	FAM182B	ADRB1	MYCN	HECTD2	FRMPD4		MBTD1	GAS7	KLHDC9
			PLXNA2	SLC16A2		RNF141	RIMS3	FAM217B	AEN	MYOCD	HELZ	FRYL		MCM5	GATAD2B	KLHL26
			PNMA5	SLC1A2		RNF217	RIMS4	FAM219A	AGPAT1	MYPN	HIF1A	FSBP		MCPH1	GATS	KLHL6
			PNP	SLC25A30		RNF38	RLIM	FAM89B	AL117190.3	NCOR2	HIF1AN	FSD1L		MDGA1	GBF1	KLK12
			POC1B-GALNT4	SLC25A36		RP11-215A19.2	RNF103	FANCA	AL353791.1	NDUFC2-KCTD14	HIF3A	FSTL5		MDM4	GDF11	KLK4
			POLR3A	SLC26A2		RP6-24A23.6	RNF114	FOXP2	AL953854.2	NEK11	HIPK1	FUT9		MECP2	GDF15	KMO
			POM121	SLC27A1		RPE65	RNF139	FRMPD3	ALS2CL	NEO1	HIPK2	FZD3		MED18	GDI1	KPNA3
			POU3F3	SLC35B3		RPRD1A	RNF165	FUT11	AMDHD2	NFATC2	HIPK3	FZD5		MED29	GDNF	KPNA6
			POU4F2	SLC35D1		RPS6KB1	RNF19B	G6PC	ANGEL1	NFATC3	HLCS	FZD6		MEGF11	GFER	KPRP
			PPM1F	SLC35E1		RSBN1	RNF219	GABRB2	ANKS6	NFKBID	HLF	FZD7		MEOX2	GGA3	KRT7
			PPM1L	SLC4A5		RSBN1L	RNF220	GLIPR2	ANO10	NFYC	HMG20A	G2E3		METRN	GHDC	KRT75
			PPP1R9A	SLC7A1		RSPH10B	RNF38	GMPPB	ARHGAP19	NKD1	HMGB2	G3BP1		METTL21A	GIPC3	KRT80
			PPP2R3A	SLC7A8		RSPH10B2	RNF41	GNB2L1	ARHGAP26	NKPD1	HMGCS1	GAB1		METTL7A	GIPR	KRTAP4-6
			PRDM12	SLC8A3		RTKN2	ROBO1	GRIA2	ARHGEF11	NOS3	HMGXB4	GABPA		MFHAS1	GJB4	KRTAP5-8
			PRDM7	SLITRK4		RUFY2	ROBO2	GRIN2D	ARHGEF16	NQO2	HNRNPC	GABRA1		MFRP	GLIS2	KSR2
			PRELID2	SLITRK6		RUNX1T1	RPA3	HCCS	ARHGEF2	NRG1	HNRNPD	GABRA4		MFSD10	GLOD4	L3MBTL3
			PRKAB2	SMAD1		SAMD9	RPP25	HCLS1	ARID1A	NRIP2	HNRNPDL	GAGE1		MGAT5B	GLTSCR1L	LAMC1
			PRMT3	SMAD2		SATB2	RPS6KA3	HIST1H2BK	ARIH2	NUMB	HNRNPR	GALNT15		MGRN1	GLUL	LCE1A
			PROM2	SMAD4		SCRN1	RPS6KB1	HOXC13	ARNT2	NXPE3	HOOK3	GAPVD1		MICAL2	GNA11	LCE1E
			PRPF4B	SMCR8		SDHB	RPS9	HS3ST3B1	ARVCF	OGFOD3	HOXA3	GAS2L3		MICALL1	GNAI2	LDB1
			PRR14L	SNTB1		SDPR	RRP1B	HTR5A	ASH1L	OXCT1	HOXA9	GAS7		MIOX	GNAL	LDLRAD1
			PRRC1	SNTB2		SEC22C	RTN3	IDE	ASTN1	PAH	HOXB7	GATM		MKNK1	GNAO1	LHFPL4
			PTAR1	SNX24		SEPSECS	RUNX2	IL17RE	ATAD3C	PAK1	HOXD13	GCC2		MKNK2	GNAT1	LHPP
			PTPN4	SNX27		SERPINB8	RYBP	ITGA1	ATP1A3	PDPR	HOXD8	GCLC		MLC1	GNB2	LHX3
			PTPRQ	SNX8		SESN3	SAMD12	JAZF1	ATXN2L	PEG10	HPSE	GCNT1		MLEC	GNG4	LIMCH1
			PTPRT	SOCS7		SESTD1	SAMD8	KCMF1	ATXN7L3	PET117	HSD17B13	GDNF		MLH3	GNG7	LINGO1
			PUM2	SOS2		SHOX2	SASH1	KCNK12	AXIN2	PFAS	HSPH1	GFPT1		MMP11	GP1BB	LMCD1
			PUS7L	SOX11		SHROOM3	SATB2	KCNQ4	B3GAT1	PHF8	HUS1	GHITM		MMP16	GPALPP1	LMLN
			PXDN	SOX9		SIPA1L2	SCAI	KIAA1045	B3GAT3	PIEZO2	HUWE1	GLCCI1		MNT	GPATCH2L	LOXL2
			PXDNL	SP3		SKIL	SCAMP5	KIAA1598	BAZ2A	PIKFYVE	IAH1	GLIPR1		MOGAT2	GPC6	LRP4
			PYGO1	SPATS2		SKP1	SCN2B	KIF1C	BBS1	PITPNB	ICA1L	GMNC		MORN3	GPR123	LRP6
			PYURF	SPOP		SLAIN1	SCN8A	KLF7	BBX	PLEKHA3	IDE	GNAI1		MPEG1	GPR179	LRRC15
			RAB10	SPSB4		SLC10A1	SCRT1	KLF9	BCAM	PLXDC2	IDS	GNAO1		MPL	GPR180	LRRC18
			RAB13	SPTLC2		SLC12A2	SDC2	KLHDC9	BCL7A	POLK	IER3IP1	GNAQ		MPZ	GPR37L1	LRRC32
			RAB31	SRGAP2		SLC12A6	SEC14L1	KPNA1	BRD2	PPP1R13B	IFNAR1	GNG12		MPZL1	GPR56	LRRC6
			RAB39B	SRGAP3		SLC22A4	SEC61A1	KPNB1	BTNL3	PRPF4	IGF2BP3	GOLGA3		MRPL4	GPR63	LRRC8A
			RAB3C	SRSF10		SLC25A44	SEMA6A	KRT40	BZRAP1	PSMD10	IGFBP3	GOLT1B		MRPL43	GPR89C	LSAMP
			RAB5A	SSBP3		SLC2A10	SEMA6B	LAS1L	C10orf107	PTGDR	IKZF2	GOPC		MRPS11	GPRIN2	LYSMD3
			RABL3	STAM		SLC2A2	SENP1	LEPROT	C10orf62	PTGFRN	IKZF5	GP6		MSI2	GRAMD1B	LZTR1
			RAD54L2	STIM2		SLC30A1	SEPHS1	LIFR	C10orf91	RAB20	IL1R1	GPALPP1		MSRB1	GRHL2	MAGT1
			RALGPS1	STK38L		SLC35A3	SERBP1	LL22NC03-63E9.3	C11orf45	RAB43	IL22RA2	GPATCH11		MSRB3	GRIK3	MALL
			RAP1A	SUCO		SLC5A7	SERINC5	LLPH	C12orf43	RAB6B	IL6R	GPATCH2		MTA3	GRIN2B	MANBAL
			RASAL2	SUN1		SLC6A11	SERP1	LMLN	C16orf58	RALGDS	ILDR2	GPC6		MTF1	GRWD1	MAOB
			RASGRF2	TAGLN2		SLC6A4	SERPINI1	LNPEP	C17orf103	RIMS3	IMPAD1	GPCPD1		MTHFR	GSDMA	MAP1A
			RASSF6	TBC1D12		SLC7A6OS	SERTAD2	LONRF2	C17orf62	RNF4	ING3	GPD1L		MTMR3	GSG1L	MAP9
			RBBP7	TET2		SLC8A1	SETBP1	LRP8	C17orf70	RRAGD	INO80D	GPD2		MTPAP	GSPT1	MAPK14
			RBFOX1	TGFB2		SLCO1A2	SFMBT1	LRRC10	C17orf72	RTN3	INPP4A	GPR12		MTSS1L	GSPT2	MAPT
			RBFOX2	TGFBR2		SLFN5	SFXN5	LRRC15	C19orf66	S100Z	INPP4B	GPR155		MUC20	GUCD1	MARK2
			RBM12	TLL1		SLITRK1	SGCD	LRRC36	C1orf21	SALL2	INPP5A	GPR180		MUC21	GZF1	MAX
			RBM15	TLN2		SLITRK3	SGCZ	LRRC8A	C1orf95	SAMD13	INSR	GPR26		MXD3	H2AFV	MBD2
			RBM18	TM9SF4		SMAD2	SGSM1	MAPKBP1	C21orf90	SAMD9	INTS7	GPR63		MXRA7	H6PD	MBL2
			RDX	TMEM135		SMARCA5	SH3BP4	MBD2	C2orf71	SAYSD1	IPO8	GPR65		MYCT1	HAP1	MCAM
			REG3A	TMEM178A		SMCHD1	SH3D19	MGAT4C	C6orf211	SCAF8	IQGAP2	GPR85		MYH9	HAPLN3	MDFI
			REG3G	TMEM246		SMG1	SH3GL1	MPDZ	CBX6	SCN1A	IRF2BP2	GPSM2		MYO10	HAS2	MECP2
			REP15	TMEM33		SOX11	SH3KBP1	MRPS18B	CCDC113	SCNM1	IRX2	GRB10		MYO7B	HAUS5	MEP1A
			RFPL4B	TMEM65		SOX9	SH3RF1	MYLK3	CCDC120	SEC31A	ISL1	GRHL2		NAA25	HDAC6	MEX3A
			RGS1	TMOD1		SP1	SHANK2	MYO5A	CCDC40	SIRPA	ITGA6	GRID2		NAA40	HDLBP	MFAP3
			RGS7BP	TMOD3		SPATA5	SHC1	N6AMT2	CCL22	SLAMF8	ITGAV	GRIK2		NAGA	HECTD3	MFHAS1
			RHOBTB3	TNFRSF11B		SPOCK3	SHC3	NACC1	CCNK	SLC17A8	ITPRIPL2	GRIP1		NAGS	HECTD4	MGAT5
			RIC3	TPM3		SPRED1	SHC4	NCCRP1	CD300LG	SLC1A1	IVNS1ABP	GRM5		NAT8L	HEG1	MGAT5B
			RIMS3	TPM4		SPRED2	SHISA6	NCR3LG1	CD7	SLC24A2	JADE1	GRM7		NCAPH	HEMK1	MID1IP1
			RIT1	TPT1		SPRYD7	SHISA9	NHEJ1	CD79A	SLC25A19	JAG1	GSE1		NCCRP1	HES2	MIDN
			RMND5A	TRIM44		SPTSSA	SHMT1	NKAIN2	CD86	SLC25A36	JPH1	GSKIP		NCOA1	HHIPL1	MIEF2
			RNASEH2B	TRIO		SREK1	SHOC2	NPAP1	CDC42EP1	SLC25A45	JUND	GSPT2		NCOA5	HHLA2	MLEC
			RND2	TSPAN6		SRGAP1	SIK2	NTRK2	CDC42EP4	SLC31A1	JUP	GSTCD		NDST1	HHLA3	MLLT1
			RND3	TTC14		SRPK2	SKAP1	NUDT16	CDK16	SLC31A2	KALRN	GSTM3		NDST2	HIC2	MMP16
			RNF215	TTC4		SRSF11	SKIL	NUDT18	CELF5	SLC39A5	KANSL1	GTF2H3		NDUFA11	HID1	MN1
			RNF41	TULP4		SSX2IP	SLAIN1	NUDT3	CENPO	SLC4A4	KAT2B	GTF2I		NDUFA4L2	HIPK1	MOB2
			RORA	U2AF2		ST6GAL2	SLAIN2	NXF1	CHID1	SLC5A9	KATNAL1	GTF3C3		NECAP1	HIVEP3	MOB3A
			RPL36A-HNRNPH2	UBASH3A		ST6GALNAC3	SLC12A2	OPN4	CHRD	SLC7A1	KATNBL1	GUCY1A2		NEK9	HKR1	MOBP
			RPN1	UBE2W		STIM2	SLC16A10	OTOR	CLIP2	SLC7A5	KBTBD6	GUF1		NEURL1B	HLA-DMA	MON1B
			RRN3	UBXN4		STK38L	SLC17A6	PAG1	CMIP	SLC9A6	KCMF1	GULP1		NF1	HLA-DQB1	MPDU1
			RSBN1	UHMK1		STON1	SLC18A2	PBK	CNIH2	SNTG1	KCNB1	GXYLT1		NF2	HLA-DQB2	MPP2
			RSF1	UNC119B		STRBP	SLC22A23	PCID2	CNNM2	SNX29	KCNJ2	H2AFY		NFAM1	HMGA1	MRAS
			RSPO3	USP31		STRN	SLC24A4	PHACTR2	CNOT3	SORT1	KCNQ5	HAS2		NFIB	HNF1A	MTA3
			RTF1	USP37		STX12	SLC35B2	PHF12	CNTNAP3B	SOX7	KCTD10	HAUS2		NFIC	HNRNPL	MTHFR
			S100PBP	USP46		STX16	SLC35F1	PHF21A	COL20A1	SP1	KCTD12	HCN1		NFYC	HNRNPR	MTMR4
			SAMD8	UXS1		STXBP4	SLC38A1	PLA2G3	COL27A1	SPAG17	KCTD16	HDAC9		NGB	HOXD1	MTSS1L
			SART1	VAPA		STXBP5L	SLC39A1	PLA2G4D	COL4A2	SPRYD7	KDELR1	HECA		NGEF	HPCAL1	MTUS1
			SCUBE3	VASN		STYX	SLC45A3	PLP2	CPLX2	ST14	KDM2A	HEMGN		NGFR	HRASLS5	MVB12B
			SDK1	VEZF1		SUPT20H	SLC5A3	POLR2G	CRTAP	STAG1	KDM5B	HERPUD1		NHLH1	HRH3	MXRA8
			SDK2	VPS26A		SUSD5	SLC6A1	PPP1R12B	CSF1	STK17B	KDM6B	HEY1		NHLRC1	HS6ST1	MYCN
			SEC14L5	WWC2		SV2B	SLC6A17	PRKAR2A	CSF3R	STX17	KDM7A	HIBADH		NHLRC4	HUWE1	MYH9
			SEC22C	XRN1		SVIP	SLC6A6	PRLR	CST3	SUN2	KIAA0232	HIGD1A		NHP2	ICOSLG	MYLK
			SELL	YTHDC1		SYNCRIP	SLCO5A1	PRMT7	CTDSP2	SYK	KIAA0319	HINT3		NKAIN2	ID3	MYLK4
			SEMA4B	YTHDF2		SYVN1	SLITRK6	PRRT2	CTXN1	SYNGR1	KIAA0355	HIPK1		NKD1	IFITM5	MYO16
			SERPINE1	YWHAG		TANC2	SLK	PSME3	CYP17A1	SZRD1	KIAA1147	HIPK3		NKX3-2	IGDCC4	MYO18B
			SERTAD1	ZBTB10		TAOK1	SMCHD1	PTPLAD2	CYP1B1	TAB3	KIF5B	HIVEP2		NLE1	IGF1R	MYO1A
			SERTAD2	ZBTB20		TBC1D3B	SMPD3	PTPRT	CYTH3	TAOK3	KIN	HLA-A		NLGN2	IGF2	MYO1C
			SERTM1	ZBTB33		TBC1D3C	SNCB	RABL2B	DCAF7	TGFBR2	KLF11	HLA-DOB		NMT2	IGF2R	MYO5A
			SGCD	ZBTB46		TBPL1	SNTB2	RALGAPB	DDA1	TMEM223	KLF12	HLA-G		NOS1	IL17REL	MYOM1
			SGPP1	ZBTB6		TCF4	SNTG1	RASA4	DDIT4L	TMEM243	KLF3	HLTF		NR2E1	IL1RN	MZB1
			SH2B1	ZC2HC1C		TET1	SNX13	RERE	DFFA	TNRC6A	KLF5	HMBOX1		NRGN	IL21R	N4BP3
			SH3PXD2B	ZFHX4		TFPI	SNX18	RNF40	DIEXF	TPM3	KLHL15	HMGN2		NRXN2	IL31RA	NAA20
			SH3RF3	ZFPM2		TGFBR1	SNX4	RP11-363G10.2	DIRAS1	TRIB2	KLHL20	HNF4G		NTSR1	IL36RN	NAA60
			SHE	ZFYVE1		THAP9	SOCS3	RP11-422N16.3	DKFZP761J1410	TSC1	KLHL24	HNRNPA3		NUDT12	IL4R	NACC2
			SHISA7	ZFYVE26		TIAL1	SOCS4	RPGRIP1L	DNAJB5	TTLL4	KLHL3	HNRNPDL		NUDT16	ILDR2	NAV1
			SIRPA	ZFYVE9		TIMM22	SOCS6	RXRB	DNAL1	UBASH3B	KLHL7	HOMER1		NWD1	IMPDH1	NAV2
			SLA	ZHX2		TMED5	SOCS7	SALL4	DOK4	UBE2K	KLHL8	HOOK3		NXF1	INA	NCCRP1
			SLC13A5	ZNF436		TMEM170B	SORBS1	SEC31B	DOT1L	UBE4B	KMT2A	HOXD13		NYX	INHBC	NCR3LG1
			SLC24A4	ZNF451		TMF1	SORCS1	SEMA6D	DUSP3	UBL4A	KMT2C	HPGD		ODF1	INPPL1	NDEL1
			SLC25A4	ZNF512B		TNFAIP6	SOST	SENP5	DUSP8	UPF1	KMT2D	HS2ST1		OPA3	INSL4	NDOR1
			SLC26A11	ZNF516		TNPO1	SOX11	SERPINA6	EEPD1	VPS39	KPNA1	HSPA14		ORAI2	INSRR	NDRG1
			SLC27A6	ZNF521		TOMM70A	SPAG9	SEZ6	EFR3B	WDFY2	KPNA4	HSPH1		ORAI3	IP6K2	NDRG2
			SLC30A8	ZNRF2		TP53INP1	SPAST	SIRPB2	EGR3	WDR89	KPNA6	HTR1F		OSBPL5	IPO4	NDST1
			SLC35B4	ZRANB3		TSC22D2	SPECC1L	SLAMF1	ELAC1	WWC2	KRAS	HTR2C		OTX2	IQCK	NDUFA4L2
			SLC35F5			TSHZ3	SPOCK3	SLC45A4	ELMO2	YIPF4	KSR2	HTR4		P2RX6	IQSEC3	NDUFS2
			SLC37A3			TSPAN2	SPRED1	SLC47A2	ELN	YPEL1	L2HGDH	IBA57		P2RY2	IREB2	NECAB3
			SLC38A1			TTC39C	SPRED2	SLC48A1	ELP5	ZDHHC17	LAMP2	ICK		P2RY8	IRGQ	NECAP1
			SLC39A14			TTF2	SPSB1	SNAP23	EMILIN3	ZDHHC6	LAMTOR1	IFNL1		PALM3	ISM2	NEU3
			SLC44A1			TTPA	SRCIN1	SNX1	ENC1	ZFP30	LANCL1	IGF1		PAPLN	ISY1-RAB43	NEUROG2
			SLC5A12			TXLNB	SREK1	SPOPL	ENY2	ZNF326	LANCL3	IGF2BP3		PARP10	ITGA1	NFIC
			SLC6A17			TXNDC17	SRGAP2	AAK1	EPB41L1	ZNF397	LARP1B	IGSF11		PARP12	ITGA3	NFIX
			SLC6A20			UBE2E2	SRSF10	ABCC10	EPB42	ZNF426	LARP4	IGSF3		PATL1	ITGA8	NHLH1
			SLC9A6			UBE2W	SSR3	ABHD2	ERI3	ZNF616	LARP4B	IKBIP		PAX5	ITGB3BP	NIPAL4
			SLCO1A2			UBXN4	ST18	ABLIM3	ESRP2	ZNF664	LARS	IKZF1		PAXBP1	ITPA	NKAIN1
			SLIT3			UGT2A2	ST8SIA4	ADAP2	EXOC2	ZWILCH	LATS2	IKZF2		PBXIP1	ITPK1	NOD2
			SMAD3			UNC13A	ST8SIA5	AFG3L2	FAM102A	ADAMTS6	LCOR	IKZF3		PCBD2	ITPR3	NOTCH2
			SMG5			UNC5C	STAM2	AGPAT1	FAM117B	ADCY1	LEPROTL1	IKZF5		PCSK9	ITSN1	NOVA2
			SMG7			USP38	STX1B	AGPAT4	FAM132B	TAF5L	LHFPL3	IL17A		PCYT2	JAZF1	NPAP1
			SMIM13			VDAC1	STXBP1	AK2	FAM134A	UGT2B4	LHX9	IL7R		PDAP1	JOSD1	NR2C2AP
			SNAI2			VEGFA	SV2A	AK9	FAM154A	VAX1	LIMCH1	ING1		PDCD1	JPH4	NRBP2
			SNED1			VPS13A	SYNE1	AKAP13	FAM184B		LIN28B	ING5		PDIA3	JUN	NRF1
			SNX27			VPS13C	SYNGR1	AKT3	FAM193B		LIN7C	INO80D		PDXK	KATNB1	NRN1
			SOCS6			VPS35	SYS1	ANKRD29	FAM222A		LIX1L	INPP5A		PDYN	KCNB1	NRP2
			SORBS3			VPS54	SYT13	ANKRD33B	FAM227B		LLGL2	INSIG1		PDZK1IP1	KCNC1	NSFL1C
			SOX13			VTI1A	TAC1	ANKS1A	FAM43B		LMNA	INSIG2		PEX2	KCNC3	NT5DC3
			SP1			VWC2	TACC1	ANO7	FAM83G		LNX1	INTS6		PHACTR2	KCNC4	NTRK3
			SP6			VWC2L	TAF11	ANXA2R	FBRS		LONRF2	IPMK		PHACTR3	KCND3	NUAK2
			SPN			WAC	TANC2	APCDD1	FBXL12		LPGAT1	IRAK1BP1		PHACTR4	KCNIP1	NUDT16
			SPOP			WASF3	TBC1D12	APCDD1L	FBXL7		LPP	IRF2BP2		PHF1	KCNJ2	NUFIP1
			SPTLC1			WBP5	TBC1D8B	APH1A	FDX1L		LRCH1	IRF8		PHF12	KCNJ6	NUTF2
			SPTLC2			WDFY3	TCF12	ARFIP2	FIBCD1		LRCH2	IRS1		PHF2	KCNK10	NUTM2F
			SPTSSB			WDR26	TCF20	ARHGAP12	FKBP15		LRFN3	IRX1		PHKG2	KCNK17	NUTM2G
			SPTY2D1			WDR3	TCF4	ARHGAP18	FLJ27365		LRP2	ISOC1		PHLDB1	KCNK3	NXF1
			SREK1			WDR75	TEAD1	ARID1A	FLOT2		LRRC18	ISPD		PIGQ	KCNN3	NXN
			SRGAP1			WHSC1L1	TENM3	ARL6IP1	FNDC1		LRRC28	ITFG1		PIK3AP1	KCNQ4	NXPH3
			SRGAP2			WNK3	TFAP2E	ARV1	FOXI2		LRRC47	ITGA4		PIK3R6	KCNU1	NYX
			SRPX			WNT2B	THOC2	ASIC1	FRS3		LRRC58	ITGA6		PIP4K2B	KCTD7	OCEL1
			SRSF1			XKR4	THRB	ASTN1	FYCO1		LRRC8B	ITGAV		PKD1	KDM2A	OGFOD3
			SSTR3			XPNPEP3	THSD7A	ATG13	GATAD2B		LRRC8C	ITGB6		PKLR	KIAA0226L	OGG1
			ST7L			XPO1	TMEM132B	ATM	GBAS		LRRK2	ITIH5		PLA2G2D	KIAA0753	OLFML3
			ST8SIA2			XPO4	TMEM150C	ATP1A3	GEMIN7		LRRN1	ITK		PLA2G2F	KIAA1024L	OPA3
			STAG2			YIPF4	TMEM151A	B4GALT5	GIGYF1		LRRTM4	IVNS1ABP		PLA2G4E	KIAA1045	OR2H1
			STEAP4			YWHAE	TMEM163	BACH2	GIT1		LSM14A	IYD		PLA2G4F	KIAA1199	ORMDL2
			STK35			YWHAG	TMEM178A	BAK1	GJA5		LUC7L3	JARID2		PLCD3	KIAA1522	OSBPL6
			STK38			YY1	TMEM25	BCL2	GJB4		MAB21L3	JAZF1		PLEC	KIAA1614	OSBPL7
			STOX2			ZBED3	TMX1	BEND4	GLB1		MACROD2	JUND		PLEKHA2	KIAA1755	OSCAR
			SUCO			ZBTB10	TNC	BET1	GLIPR2		MAFB	KANSL2		PLEKHA6	KIAA2022	OSM
			SYBU			ZBTB21	TOB1	BLMH	GLIS2		MAK16	KAT6B		PLEKHG4B	KIF13B	OSR1
			SYNPO			ZBTB37	TOX3	BNC2	GLS2		MAML3	KATNAL1		PLIN4	KIF17	OTP
			SYTL5			ZCCHC7	TP53INP1	BPIFA2	GMPPB		MAP3K2	KATNBL1		PLOD1	KIF1B	OTUD7B
			TACC1			ZDHHC17	TPBGL	BRD4	GNB1L		MAP3K3	KBTBD11		PLXNA4	KIF21B	P2RY8
			TACR1			ZEB1	TPCN1	BRIP1	GPANK1		MAP3K5	KCNC2		PML	KIF26B	PACS1
			TAF4B			ZFHX4	TPD52	BRPF3	GPR133		MAP3K7	KCNG3		PMM2	KIF5A	PACSIN1
			TAF8			ZFYVE9	TRHDE	BSDC1	GPR173		MAP4	KCNJ2		PNMA2	KIR2DL1	PAGR1
			TAOK1			ZNF124	TRIM71	BTN2A2	GRM7		MAP4K5	KCNJ3		PNP	KIR2DL3	PARP11
			TAOK3			ZNF207	TRIM9	C15orf41	GRWD1		MAPK1	KCNN3		PNPLA5	KIR2DL4	PARVA
			TBC1D15			ZNF217	TRIO	C1orf94	GSG1L		MAPK8	KCTD20		POLM	KIR3DL1	PAX2
			TBC1D16			ZNF24	TRIP12	C2CD2L	GYS1		MAPRE1	KCTD9		POLR2D	KIR3DL2	PAX3
			TBC1D23			ZNF257	TRPC3	C6orf106	HAUS5		MARCKSL1	KDM1B		POLR2F	KIR3DL3	PAX5
			TBL1XR1			ZNF268	TSPAN3	CADM4	HDAC5		MARK1	KDM5A		POLR2M	KIRREL	PAX7
			TCEANC			ZNF280C	TSPAN5	CAMK1	HELZ2		MAST4	KIAA0408		POM121	KIT	PBX1
			TCEANC2			ZNF292	TTC39C	CARD10	HHLA2		MATR3	KIAA1107		PPAN-P2RY11	KLC2	PCBP2
			TCF7			ZNF326	TTYH3	CARD18	HHLA3		MBNL3	KIAA1211		PPIE	KLF16	PCDHGA1
			TEF			ZNF561	TUB	CASKIN1	HOXC11		MBOAT2	KIAA1586		PPIL2	KLHDC3	PCDHGA10
			TET2			ZNF583	TXLNG	CASQ1	HOXD11		MBTD1	KIAA1841		PPIL6	KLHDC7B	PCDHGA11
			THRB			ZNF618	TXNDC5	CBL	HPCAL4		MCL1	KIF20B		PPM1F	KLHL30	PCDHGA12
			THSD7A			ZNF704	UBE2E2	CBLN3	HS3ST4		MCU	KIF24		PPM1L	KMT2A	PCDHGA2
			THUMPD1			ZNF792	UBE2H	CBX7	HSPA12B		MDFIC	KIF2A		PPME1	KMT2D	PCDHGA3
			TIGD3			ZNF793	UBE2V2	CCL13	ICAM1		MDM4	KIF5C		PPP1R3E	KPNA4	PCDHGA4
			TLDC2			ZNRF3	UBE3A	CCNI2	IFFO2		MECP2	KIN		PPP1R8	KRBA1	PCDHGA5
			TLR6			ARPP21	UBN2	CCR7	IGF2BP1		MED13	KITLG		PPP2R3A	KRT14	PCDHGA6
			TM9SF3			C9orf153	UBQLN2	CD59	IGFL3		MED14	KL		PRDM12	KRT6B	PCDHGA7
			TM9SF4			DACT2	UBR3	CDHR1	IL1RAPL1		MED20	KLF10		PRELP	KRT77	PCDHGA8
			TMC5			GRIA4	UBTD1	CELSR1	IPO4		MEF2C	KLF15		PRIMA1	KRT82	PCDHGA9
			TMED7-TICAM2			NACA	UGT8	CHSY3	IQSEC2		MET	KLF3		PRKCSH	KRTAP5-9	PCDHGB1
			TMEM161B			PCDH9	UNC13A	CIT	IRX6		METTL14	KLF4		PROM2	KSR1	PCDHGB2
			TMEM178B			AAK1	UQCR10	CLCF1	JMJD7-PLA2G4B		METTL7A	KLF7		PRPF4B	KSR2	PCDHGB3
			TMEM18			ABCA1	USP32	CLCN6	KCNA3		MFAP1	KLF8		PRR11	LACE1	PCDHGB4
			TMEM209			ADAM10	USP34	CLSPN	KCNC3		MFAP3	KLF9		PRR14	LARP1	PCDHGB6
			TMEM242			ADAM12	USP9X	CNOT4	KCNC4		MFAP3L	KLHL23		PRRC2B	LASP1	PCDHGB7
			TMEM30B			ADAM17	VAMP7	CNTFR	KCNE1		MGARP	KLHL24		PSMD10	LAT2	PCDHGC3
			TMEM39A			ADAMTS14	VASH2	CNTNAP2	KCNG1		MIA3	KLHL3		PSMF1	LCE2A	PCDHGC4
			TMEM87A			ADAMTS5	VAT1	COL11A2	KCNK3		MIB1	KLRD1		PSORS1C2	LCE5A	PCDHGC5
			TNPO1			AEBP2	VOPP1	COPS3	KCNK5		MICAL3	KMT2C		PTGIS	LCN6	PDE4A
			TNRC6B			AICDA	VSIG10	COQ10A	KCNQ4		MID1	KPNA4		PTK6	LDLRAD2	PDE6D
			TNS1			AKIRIN2	VSIG8	COX16	KIAA0895L		MITF	KRAS		PTPN18	LDOC1L	PDGFA
			TOM1L2			AKR1D1	WASF3	CPLX4	KIAA1045		MKNK2	KREMEN1		PTPN3	LGI3	PDHB
			TP53INP2			ANGEL2	WASL	CPNE1	KIAA1244		MLLT3	KRIT1		PVR	LGR5	PDK3
			TPD52			ANGPTL5	WDR44	CSDC2	KIAA1462		MMGT1	KRT222		PXMP4	LHX6	PDLIM3
			TPR			ANKRD20A1	WDR47	CSN1S1	KIAA1755		MMP16	KRT24		PXN	LIMD1	PDPR
			TPT1			ANKRD20A2	WDR48	DDB2	KIAA1875		MOB1A	KRT28		PYGB	LIMD2	PDX1
			TRAPPC13			ANKRD20A3	WIPF2	DESI1	KIR3DX1		MOB1B	L3MBTL3		RAB11FIP4	LIMS3L	PES1
			TRIM37			ANKRD20A4	WNT2B	DICER1	KIRREL		MOB4	LACTB		RAB15	LINGO1	PFKFB3
			TRIM39			ANO3	XPO5	DNAJC27	KLF12		MORC3	LACTB2		RAB22A	LLGL2	PGPEP1
			TRIM71			ANXA10	YEATS4	DOCK8	KLLN		MORF4L2	LANCL1		RAB34	LMF2	PGR
			TRIOBP			AQP4	YPEL2	DPF1	KRT83		MPHOSPH9	LARP4		RAB36	LMOD1	PHC2
			TRNP1			ARHGAP31	YY1	DPY19L1	KSR2		MPP5	LATS1		RAB37	LMX1B	PHF7
			TRPM7			ARMC2	ZBTB11	DPY19L4	LCE6A		MPP7	LCOR		RAB5B	LONRF1	PHKG2
			TSR2			ASB5	ZBTB20	DRAM1	LDLRAD2		MPRIP	LCORL		RABGAP1	LOXL3	PIP4K2B
			TTYH2			ASPH	ZBTB34	DSC3	LETM2		MPZ	LCTL		RAD1	LPHN1	PIP5K1A
			TULP4			ATP2C1	ZC4H2	DTX4	LGI4		MPZL3	LEF1		RAET1E	LPHN3	PKLR
			TXLNB			AZIN1	ZDHHC2	EDF1	LHX2		MRI1	LHX9		RALGAPA2	LRP10	PKP1
			TXNDC12			BACE2	ZDHHC23	EFR3B	LHX6		MRPS17	LIN7A		RALGPS1	LRRC20	PLA2G2A
			UBE2D4			BACH1	ZDHHC8	EFS	LIAS		MSANTD3-TMEFF1	LIPA		RALY	LRRC27	PLA2G2D
			UBN1			BDH2	ZEB2	EIF5A2	LIN52		MSH4	LIPG		RAPGEF1	LRRC41	PLA2G3
			UBR7			BET1L	ZFX	ELFN2	LINGO1		MSI1	LIX1L		RASD2	LRRC46	PLA2G4D
			UBTF			BHLHE22	ZFYVE26	EN2	LIX1L		MSI2	LMX1A		RBBP8NL	LRRC59	PLA2G5
			UBXN10			BRD3	ZMAT4	ENOSF1	LMOD1		MSN	LPP		RBM34	LRRN2	PLAC8L1
			UCK2			BTRC	ZMIZ1	ETV5	LONRF2		MSR1	LRAT		RBMS2	LRTOMT	PLBD2
			UNC5C			C1QTNF3	ZMIZ2	EXOG	LPP		MSX2	LRCH2		RBP1	LTBR	PLCB3
			USP24			C2orf73	ZNF202	FADS2	LRCH3		MTMR4	LRP1B		RBPJL	LTN1	PLCG1
			USP27X			CAB39	ZNF236	FAIM2	LRCH4		MTR	LRP2		RCN3	LUZP1	PLCH2
			USP48			CACNB2	ZNF385A	FAM122A	LRTOMT		MTSS1	LRRC37B		RCOR2	LY6E	PLEKHG5
			UTP15			CALU	ZNF518B	FAM135B	LUZP1		MUS81	LRRC42		RGS19	LYPD8	PLP2
			VAPB			CAV2	ZNF609	FARSB	LYRM4		MXD1	LRRC4B		RHBDL2	LYPLA2	PLS3
			VASH1			CCDC102B	ZNF697	FBXL16	LYRM9		MYB	LRRC6		RIMS1	LYRM9	PLVAP
			VDAC3			CCDC85A	ZNF831	FBXO42	MAMDC4		MYBL1	LRRC7		RIMS3	LYVE1	PLXNA2
			VEGFA			CD33	ZNFX1	FCER2	MAP3K9		MYCT1	LRRIQ3		RIMS4	LZTR1	PLXNA4
			VPS53			CDC40	ZRANB1	FIBIN	MAP4K2		MYEF2	LRRK2		RIPK1	LZTS2	PMEPA1
			VRK2			CDH6	ZWILCH	FLVCR2	MAP7D2		MYH15	LRRTM3		RIPK2	LZTS3	PML
			VWA2			CEP120	ABI2	FLYWCH1	MAPK8IP3		MYNN	LSAMP		RIPPLY3	MAF1	POLD4
			WDFY1			CEP152	ADAM10	FNDC3A	MAT1A		N4BP2	LSM14A		RMDN1	MAFG	POLI
			WDR3			CFL1	AJAP1	FOXF1	MAVS		NAA15	LURAP1L		RNF125	MAGEA9	POLR2F
			WDR81			CHGB	AKIRIN1	FSBP	MCHR2		NAA30	LY75		RNF216	MAMDC4	POLR3H
			WEE2			CHML	ATP8B4	GAGE1	MECP2		NAA50	LYPLA1		RNF24	MAML1	POM121
			WIPF2			CIAO1	BAI3	GAK	MFAP3		NAALADL2	LYRM9		RNPEPL1	MAML3	POU2F2
			XCL1			CISD2	BDP1	GANAB	MFN2		NAB1	MAB21L2		RPL10	MAP1LC3A	POU4F1
			XIRP2			CLASP2	CAB39L	GATA4	MGAT5B		NABP1	MAB21L3		RPL28	MAP2	PPM1H
			XKRX			CNTNAP1	CNOT7	GBP4	MIER2		NAV1	MAF		RPUSD1	MAP2K2	PPP1R10
			XPNPEP3			COBLL1	DDX21	GEMIN4	MLPH		NAV2	MAFB		S100A16	MAP2K5	PPP1R12B
			XPR1			COG5	DKK2	GFOD2	MOCS1		NCBP1	MAGEB4		SAMD14	MAP2K7	PPP1R1B
			YAF2			COL11A1	EPB41L1	GJC2	MRPL54		NCEH1	MAGEC1		SAMD4B	MAP3K11	PPP2R2A
			YAP1			COL14A1	FAM63B	GLT6D1	MRVI1		NCK1	MAGT1		SAPCD2	MAP3K12	PPRC1
			YTHDF2			COPA	FRMPD4	GOLPH3L	MSI1		NCL	MAK16		SARM1	MAP7D1	PPT2
			YWHAG			COX6C	HIVEP3	GPATCH1	MST4		NCOA2	MAL2		SBF2	MAPK10	PRDM9
			ZBED4			CPNE4	HNRNPA1	GPATCH2L	MTA1		NCOR1	MAML1		SBNO2	MAPK8IP2	PREB
			ZBED6CL			CREBRF	HOXA10	GPR65	MTHFR		NEB	MAN1A1		SBSPON	MAPK8IP3	PRELP
			ZBTB20			CREG2	LHX4	GPR68	MTMR6		NECAB1	MAN1A2		SCAMP4	MARCKS	PREX1
			ZBTB40			CROT	LPHN3	GRB7	MUC1		NEDD4	MAN2A1		SCAP	MARK2	PRICKLE2
			ZBTB43			CRYZ	LPPR4	GRID2	MUC20		NEDD4L	MAP3K2		SCARB1	MARK4	PRIMA1
			ZC3H7B			CT62	MBLAC2	GRM4	MYO18A		NEGR1	MAP4K3		SCD	MAVS	PRKCE
			ZC4H2			CTBS	MED1	GRM6	MYO7A		NEK1	MAP4K4		SCMH1	MBD1	PRKCG
			ZCCHC2			CTNND2	METTL20	HAS3	NAA15		NEO1	MAP9		SCN1B	MDGA1	PRLR
			ZCCHC7			CXCL6	MME	HMGCS1	NACC1		NFAT5	MAPK6		SCN2B	MEA1	PRMT8
			ZDHHC17			CYBB	PDE12	HNF4A	NCKIPSD		NFIA	MAPKAPK5		SCN3B	MECP2	PRPF4B
			ZDHHC2			CYTH2	PRKAR2B	HOXB5	NDUFB5		NHLH2	MARCKS		SCRT1	MED1	PRR12
			ZDHHC3			DBT	PRRG3	HOXC4	NDUFS1		NHLRC2	MAST3		SCUBE3	MED12L	PRR13
			ZDHHC7			DBX2	PUM1	HTR1A	NEU4		NHS	MATR3		SDC3	MEN1	PRR5
			ZEB2			DCAF10	RASSF5	IGF2R	NF2		NKAIN1	MAVS		SDK2	MFRP	PRRC2B
			ZFAND2B			DCLK1	SENP2	IHH	NFIB		NKX2-1	MBIP		SEC14L1	MFSD12	PRRG1
			ZFAND5			DDX39B	SENP5	IL1RL2	NKAIN1		NLGN1	MBLAC2		SEC14L4	MFSD2B	PRRG4
			ZHX2			DENND5A	SLC16A14	INTS3	NLE1		NLRP4	MBNL2		SEC14L5	MGAT5B	PRRT2
			ZHX3			DHRS4	SOX5	IPMK	NMT1		NOL10	MBNL3		SEC16B	MGLL	PRSS22
			ZIC5			DHRS4L2	STXBP4	ISM2	NNAT		NOTCH2	MC2R		SEC62	MIB2	PRSS45
			ZMAT3			DMXL1	TBX15	JPH2	NPTX2		NOVA1	MCF2L2		SEMA3F	MICALL1	PRUNE2
			ZNF106			DNAJC16	TLK2	KCND1	NPTXR		NPAS3	MCL1		SEMA4G	MIDN	PSD2
			ZNF117			DNALI1	TNIK	KCNIP1	NR1D2		NPM3	MCMDC2		SERAC1	MIEF1	PSG1
			ZNF208			DPP10	UBE2G1	KIAA1324L	NR6A1		NR2F2	MCTP1		SESN2	MISP	PSKH1
			ZNF224			DSC2	USP6	KIAA1671	NTNG2		NRAS	MCTP2		SFXN3	MKI67	PSMA6
			ZNF234			DUS4L	VWC2	KIF21B	NUDT19		NRIP1	MCTS1		SFXN4	MLC1	PSMB11
			ZNF248			DYNC1LI2	ZNF583	KIF5C	NXF1		NSUN6	MDFIC		SGPL1	MLF2	PSMD11
			ZNF326			DYNC2H1	ZNF638	KIR3DL1	OGDH		NT5DC3	ME1		SGPP2	MLLT6	PSMF1
			ZNF398			DYRK4	ABRA	KLF12	OLFML2A		NUDT11	MECP2		SGSH	MLXIP	PTAFR
			ZNF441			EAF2	ANO4	KRI1	ONECUT2		NUDT21	MED12L		SH3BP2	MMS19	PTCH2
			ZNF451			EDEM3	ARAP2	KRTAP4-6	ONECUT3		NUFIP2	MED28		SH3D21	MOK	PTGER3
			ZNF470			EGFL8	BCL11A	LARP1	OPA3		NUP98	MED29		SH3PXD2A	MORC2	PTK2B
			ZNF516			EIF5A2	CALCRL	LASP1	OR1E1		NXPE3	MED4		SH3PXD2B	MPLKIP	PTPN3
			ZNF543			ELOVL7	CCDC50	LCE1A	P2RX2		OCLN	MED6		SH3RF3	MPP1	PTPN9
			ZNF550			ELP4	CCER2	LGI3	P2RY6		OLR1	MEGF11		SHANK2	MPP2	PTPRF
			ZNF559			EMC6	CD226	LILRA4	PA2G4		ONECUT2	MEIS2		SHROOM4	MREG	PTPRT
			ZNF608			EML1	COL10A1	LPAR5	PABPN1		OPA1	MEST		SKA1	MRPL4	PUM1
			ZNF618			ENAH	COQ7	LRFN5	PAGR1		OR7D2	METTL8		SLC12A3	MRVI1	PXK
			ZNF621			ENTPD4	CTSO	LRRC20	PAK6		OSBPL10	METTL9		SLC13A5	MSI1	PYGO2
			ZNF629			EP300	DCAF10	LRRC6	PARVG		OSBPL6	MEX3B		SLC17A5	MST1R	QKI
			ZNF684			ERI1	DCDC2	LY75-CD302	PAX7		OSBPL8	MEX3D		SLC22A13	MTA3	RAB11FIP4
			ZNF704			ESYT2	DOK6	LYRM7	PAXIP1-AS2		OTUD1	MFN1		SLC22A8	MTF1	RAB15
			ZNF705A			ETNK1	GLDN	LZTFL1	PCDH1		OTUD3	MFSD6L		SLC24A2	MUC5B	RAB1A
			ZNF705D			EVI2A	HSPA14	MAP7D3	PDCD1		OTUD7B	MFSD8		SLC24A3	MUL1	RAB2A
			ZNF708			EXD1	KCNA3	MAPK1	PDDC1		OTX2	MFSD9		SLC25A1	MVB12B	RAB30
			ZNF721			EXO1	MALT1	MAPK10	PDHA1		OXCT1	MGARP		SLC25A35	MXD1	RAB5B
			ZNF766			FAM104A	MRPL19	MAPK13	PDXK		PA2G4	MGAT4A		SLC25A38	MXD4	RAB6A
			ZNF772			FAM126B	MYF5	MARCKSL1	PFKFB2		PAFAH1B1	MGAT4B		SLC25A4	MYD88	RAB6C
			ZNF813			FAM210A	NAV1	MASTL	PHACTR1		PAG1	MIB1		SLC25A42	MYH9	RAD23A
			ZNF92			FBXL7	NRCAM	MBTD1	PHF12		PAK1IP1	MID2		SLC25A43	MYO15A	RAD51B
			ZNRF2			FBXO42	PCGF5	MDFIC	PKLR		PALM2-AKAP2	MIER1		SLC27A1	MYO19	RAD54B
			ASPH			FGF23	PKHD1	MECR	PKNOX2		PAN3	MIER3		SLC29A2	MYO1C	RANBP10
			CTSC			FGFR2	PLEKHA7	MED13L	PLA2G2D		PANK1	MIS18BP1		SLC30A4	MYO1F	RAPGEF1
			EPPIN			FOXA1	PNPLA8	MED18	PLCH2		PANK3	MITD1		SLC30A8	MYRF	RARG
			FAM120C			FOXL1	PURG	METTL21A	PLEKHO1		PAPOLA	MKI67		SLC35E4	NAA60	RAVER1
			GABPB1			FOXR2	RAB3B	METTL8	PLXNB2		PAPOLG	MKLN1		SLC38A7	NAALADL1	RBM20
			HINFP			FPGT	RECQL5	MIEF1	PML		PAQR3	MKRN2		SLC3A2	NAB2	RBM27
			JADE3			FRMD5	SCUBE3	MMD2	PNMAL2		PARD3	MKX		SLC41A2	NACC2	RBMY1A1
			NISCH			FUT9	SLC6A3	MMP11	POU5F1B		PARG	MLH3		SLC43A2	NAMPT	RBMY1D
			PCDH15			G2E3	SMLR1	MPL	PPAP2A		PARP11	MMD		SLC45A4	NARF	RBMY1E
			RRM1			G3BP2	TRMT13	MR1	PPL		PARPBP	MMP16		SLC46A1	NAT10	RBMY1F
			SOGA1			G6PC2	TTC33	MS4A1	PPP1R12B		PBX1	MN1		SLC47A1	NAT16	REEP1
			TBC1D7			GABRB2	UBE2D1	MSI2	PPP1R18		PCBP2	MOB1B		SLC6A11	NAV3	REG1B
			ZNF273			GCA	UBE2Q2	MSMB	PPP1R3E		PCDH10	MOSPD1		SLC6A17	NCAM2	RERE
			ZNF396			GJA1	ZDHHC15	MTAP	PPP1R9A		PCDH11X	MPHOSPH8		SLC6A6	NCAN	RFTN1
			MARCH2			GLIPR1	ZNF37A	MTMR9	PREX1		PCDH11Y	MPP6		SLCO1C1	NCKAP1L	RGS16
			ABCC5			GLP2R	ZNF776	MTPN	PRKACA		PCDH15	MRO		SLIT1	NCKAP5L	RGS5
			ABHD10			GLRX3	ZYG11B	MUC3A	PRKCSH		PCDH20	MRPS36		SMARCB1	NCMAP	RHBDF2
			AC010536.1			GNAS		MXI1	PRPS2		PCDH9	MSANTD4		SMARCD1	NCOA5	RIBC1
			AC073610.5			GPATCH2		MXRA7	PRX		PCGF5	MSI2		SMNDC1	NECAB2	RIMS3
			AC104841.2			GPATCH8		NAA40	PTPRU		PCMTD1	MSN		SMOC1	NEK6	RIMS4
			AC132872.2			GPR65		NCEH1	PVRL1		PDCD7	MSR1		SMPD1	NEURL1B	RND2
			AC135983.2			GPR82		NDRG2	RAB18		PDCL3	MSTN		SMPD3	NFASC	RNF141
			ACBD3			GRM1		NFIX	RAB2B		PDE10A	MTA1		SNAI3	NFIC	RNF145
			ACE			GRM3		NFYB	RAB42		PDE1A	MTCP1		SNPH	NFRKB	RNF216
			ACP6			GSR		NHLRC3	RANBP10		PDE1C	MTDH		SNRNP25	NGEF	RNF41
			ACTR3			GSTCD		NIPSNAP3B	RASAL2		PDE4D	MTF1		SNTB1	NGFR	RNF44
			ACVR1C			GTDC1		NPTXR	RASD2		PDE5A	MTF2		SNX27	NHP2	RPH3A
			ADAMTS15			GTPBP8		NR2F6	RASSF3		PDE7A	MTHFD1		SNX8	NKPD1	RPP14
			ADAR			HDHD2		NR6A1	RASSF5		PDGFA	MTM1		SORT1	NOP9	RPP25
			ADD1			HECW1		NT5C3A	RBBP9		PDIK1L	MTMR6		SOX12	NOS1AP	RPRD2
			ADGB			HEY2		NXN	RBM7		PDK1	MTPAP		SOX13	NOVA2	RPS6KL1
			ADH1B			HGF		NXPH3	RCOR1		PDS5A	MTPN		SPATA4	NOX5	RRH
			ADIPOR1			HIBADH		ODF1	RFC2		PDS5B	MTX2		SPECC1L	NPAP1	RRP1B
			AFAP1L1			HINFP		OSMR	RFWD3		PDSS2	MUC7		SPG7	NPAS4	RSPO4
			AFAP1L2			HIPK1		P2RX4	RGPD2		PELI1	MYCN		SPINK7	NPFFR1	RUFY4
			AGO1			HIPK3		PAPPA	RIN3		PELI2	MYO10		SPN	NPTXR	RUNX1T1
			AGO3			HNRNPC		PAPPA2	RNASE13		PER3	MYOZ2		SPNS2	NR5A1	RUNX3
			AGPAT9			HNRNPF		PARP11	RNF165		PFKFB2	MYSM1		SPRED3	NR6A1	RXRB
			AKAP2			HOOK3		PATZ1	RNF208		PGPEP1	MZT1		SRGAP1	NRIP2	S100A7A
			AKTIP			HSD17B12		PCDHA9	RNF222		PGR	NAA15		SRGAP3	NRIP3	SALL4
			AL031666.2			IDE		PDE10A	RNF40		PHACTR2	NAA30		SRMS	NSD1	SAMD12
			AL161915.1			IDH3A		PDE11A	RNPEPL1		PHC3	NAA50		SRPX2	NSL1	SAMD4B
			AL645730.2			IGFBP4		PDE7A	RP11-368I7.4		PHF19	NAALAD2		STAC2	NT5DC3	SARM1
			ALAD			IL1RAP		PDHA1	RUNDC3A		PHF21B	NAALADL2		STK32A	NTRK1	SCAMP5
			ALDH8A1			IMP4		PDPK1	SAP30L		PHIP	NAIP		STK35	NUDCD3	SCFD2
			ALG14			IMPAD1		PHOX2B	SAPCD2		PHLDB2	NAT1		STK4	NUDT18	SCN1B
			ANKRD20A3			ING2		PHYHD1	SAR1A		PHTF2	NAV2		STK40	NUDT3	SCN2B
			ANKRD20A4			INTS6		PILRB	SCD		PI4K2B	NAV3		STX11	NUP210	SCN4A
			ANKRD22			IRAK3		PITPNM2	SCN2B		PIANP	NBEA		STX17	NUP85	SCN4B
			ANKRD29			ITGBL1		PKD2L2	SCRT1		PIAS2	NCKAP1		STX1B	NUTM2E	SDCBP
			ANKS4B			ITIH6		PLBD2	SCUBE1		PIGA	NCKAP5		STYX	NXF1	SDF4
			ANO2			IVNS1ABP		PLEC	SDR39U1		PIK3CA	NDC1		SULT1C2	NXPH1	SDK1
			ANP32A			JAKMIP3		PLEKHH1	SEL1L		PIK3R3	NDFIP2		SUV39H1	NXPH3	SDK2
			ANTXR2			JARID2		PLEKHH2	SFTPB		PIKFYVE	NDUFA7		SYNGR1	NXPH4	SEC61A2
			APH1B			KANSL3		PLN	SH2B1		PIM1	NEDD4L		SYNPO	OGDH	SEH1L
			APOL3			KATNAL1		POU2F1	SH2D5		PITPNB	NEGR1		SYVN1	ONECUT2	SEMA6D
			AQR			KERA		POU4F1	SH3BP2		PITPNM2	NEIL2		TAF8	ONECUT3	SERP2
			ARHGAP26			KIAA0408		PPM1H	SH3GL2		PITPNM3	NENF		TAL1	OPA3	SERPINA1
			ARHGAP28			KIAA1143		PPME1	SH3PXD2A		PLAG1	NET1		TBC1D16	OPN4	SERPINA6
			ARHGAP30			KIF19		PPP1R18	SIGLEC14		PLAGL2	NETO1		TBC1D24	ORAI1	SERPINB9
			ARHGEF9			KIF3C		PRDM16	SIK2		PLCB1	NFAT5		TBC1D30	ORAI2	SETBP1
			ARIH2			KLF3		PRDM7	SIX5		PLCD3	NFIA		TBKBP1	ORC2	SFXN2
			ARL11			KLHL15		PREX1	SLAMF8		PLCXD3	NFKB1		TBL1Y	OSBP2	SGPP2
			ATAD5			KLHL32		PRG2	SLC12A4		PLD5	NFYB		TC2N	OSBPL7	SH2D2A
			ATL3			KRAS		PRKCA	SLC17A7		PLEKHF2	NHLH2		TCEANC	OTOF	SH3BGRL3
			ATOX1			LACTB		PRPSAP2	SLC19A1		PLEKHG1	NIP7		TCP10L	OTOG	SH3PXD2A
			ATP2B2			LAMA4		PRRC2B	SLC22A11		PLEKHJ1	NIPA2		TCP11	OTUD5	SH3PXD2B
			ATP2B3			LANCL1		PRUNE2	SLC43A2		PLGRKT	NLK		TCTA	OTX1	SH3RF1
			ATP2B4			LEPROTL1		PSEN1	SLC5A10		PM20D2	NLRP3		TEAD3	OVOL1	SHANK2
			ATP6V1A			LILRB4		PSG1	SLC6A17		PNISR	NOL4		TECPR2	P2RX5	SHC3
			ATRX			LIN28B		PSMF1	SLC6A8		PNN	NOL7		TFAP2A	PABPN1	SHISA6
			ATXN2L			LIN7A		PTCHD4	SNX33		POC1B-GALNT4	NOS2		TGS1	PACS2	SHROOM4
			ATXN7L3			LMBRD1		PTPN5	SOGA2		POGZ	NOTCH2		THEM4	PACSIN1	SIPA1L3
			B3GALT4			LMLN		PTPN6	SP2		POLD3	NOTUM		TIGD6	PAEP	SIRPB1
			B3GAT2			LOXHD1		PXK	SPIB		POLE3	NOVA1		TLCD2	PAK6	SIRT6
			B4GALNT3			LPGAT1		QKI	SRC		POLR1A	NPNT		TMC7	PALM	SIX2
			B4GALT5			LRP8		RAB15	SRCAP		POU3F1	NQO1		TMC8	PALM2	SIX3
			BATF2			LRRC3B		RAB41	SRGAP1		PPIP5K2	NR2C1		TMCC3	PAPL	SKI
			BCL11A			LRRTM2		RAB5B	SRGAP3		PPM1G	NR3C2		TMEM104	PARG	SLAMF6
			BCL7B			LYVE1		RAD54B	STAT6		PPP1CC	NRG1		TMEM105	PARP3	SLC12A3
			BDNF			MACROD2		RARA	STEAP4		PPP1R14B	NRG4		TMEM120B	PARP8	SLC15A2
			BEND4			MAGI3		RASSF2	STX1B		PPP1R16B	NRIP1		TMEM127	PATE3	SLC18A3
			BRCA1			MAPK13		REL	STX3		PPP1R2	NRK		TMEM130	PATZ1	SLC1A1
			BRD7			MAPKAPK5		RGS16	SYN3		PPP1R3B	NRXN1		TMEM184A	PAX4	SLC22A17
			BRINP2			MB21D2		RHBDL3	SYNGAP1		PPP2R1A	NTF3		TMEM184B	PBX1	SLC22A23
			BRWD1			MBNL1		RHOH	SYNPO2L		PPP2R1B	NTRK2		TMEM185B	PBX2	SLC24A1
			BZW2			MCEE		RNF145	SYT5		PPP3CA	NUDT2		TMEM200B	PCDH1	SLC24A3
			C11orf74			MED13L		RNF157	SYT6		PPP3R1	NUDT21		TMEM201	PCDHGA9	SLC24A4
			C11orf85			MERTK		RNF219	SZRD1		PPP6C	NUDT4		TMEM248	PCDHGB4	SLC26A9
			C12orf23			MID2		RNF222	TBC1D22B		PRDM4	NUFIP2		TMEM40	PDDC1	SLC27A4
			C14orf1			MIPOL1		RNF39	TBL3		PRKAA2	NUMB		TMEM62	PDE6G	SLC28A1
			C14orf132			MITD1		RNF44	TBR1		PRKAR1A	NUP160		TMEM72	PDGFRB	SLC35A4
			C16orf52			MOB1B		ROCK1	TCEB3		PRKAR2B	NUP50		TMOD1	PDIA3	SLC36A1
			C16orf71			MOSPD1		RPH3A	TESPA1		PRKCA	NUP54		TMPRSS13	PDIA6	SLC38A7
			C17orf107			MPDZ		RPRD1B	TEX22		PRKCB	NVL		TNFRSF10B	PDLIM7	SLC39A10
			C17orf72			MPRIP		RRAGC	TFAP2B		PRKCI	NXF1		TNFRSF8	PDPK1	SLC41A1
			C17orf85			MPZL1		RRAS2	TFE3		PRKD3	OAZ1		TNFRSF9	PEA15	SLC45A3
			C19orf10			MSANTD2		RTP1	TGFBR2		PRR14L	OCLN		TNRC6B	PEAK1	SLC45A4
			C19orf18			MSH4		SAPCD1	THRA		PRRC2B	OGFRL1		TOB2	PELI3	SLC48A1
			C19orf25			MSTN		SCN2B	TINF2		PRRC2C	OGN		TOM1L2	PEX26	SLC4A8
			C1orf213			MTMR10		SDK1	TK1		PRRG1	ONECUT2		TOP3A	PEX6	SLC6A11
			C20orf112			MTSS1		SENP1	TLR9		PRTG	OSBPL11		TOR1AIP2	PFKL	SLC6A17
			C21orf91			MTX3		SETD6	TMEM107		PSD3	OSBPL1A		TOR4A	PGAP3	SLC6A4
			C22orf42			MUC7		SF1	TMEM120B		PSIP1	OSBPL6		TP73	PGF	SLC6A5
			C2orf68			MYOG		SGK1	TMEM129		PSMD11	OSBPL8		TPPP	PGPEP1	SLC6A6
			C3orf72			MYSM1		SGSM1	TMEM132A		PSPC1	OSR1		TPPP3	PHACTR2	SLC8A2
			C5orf63			NAB2		SH2D2A	TMEM234		PTAR1	OTUD5		TRABD2B	PHACTR4	SLC9A1
			C6orf132			NAV1		SH3BGRL3	TMEM35		PTBP2	OTUD6B		TRAF3IP2	PHF2	SLCO2B1
			CAB39L			NCOA1		SH3PXD2A	TMEM63C		PTBP3	P2RY1		TRIM13	PHF6	SLITRK5
			CABLES1			NDUFA4L2		SH3TC2	TNR		PTGFR	PAG1		TRIM14	PHF8	SMARCB1
			CACNA1E			NDUFA8		SHANK2	TNRC18		PTGR2	PAICS		TRIM46	PHKA1	SMC1B
			CACUL1			NHLRC3		SHISA6	TNRC6B		PTK7	PAK1IP1		TRIM47	PHOX2A	SMG1
			CALHM1			NIPBL		SHISA9	TOM1L2		PTP4A2	PAK3		TRIM67	PHYHIP	SMYD1
			CALN1			NPEPPS		SIGLEC7	TPM4		PTPDC1	PAN3		TRMT61A	PI4KB	SNAP23
			CALU			NRARP		SIGLEC8	TRH		PTPN14	PAPLN		TRPV1	PIANP	SNAP25
			CAMK2A			NRAS		SIRT3	TSC1		PTPN4	PAPOLA		TRPV6	PIGZ	SNTA1
			CAPN13			NRG3		SIX2	TSPAN11		PTPRD	PAPOLG		TSC1	PIK3R1	SNTB1
			CBX1			NUDT5		SLC11A2	TSPYL2		PTPRZ1	PAQR9		TSN	PIK3R6	SNURF
			CC2D1B			NUSAP1		SLC22A23	TTBK1		PUM1	PARD3		TSPAN11	PIM1	SNX29
			CCDC115			OGN		SLC25A24	TTC28		PUM2	PARD3B		TSPAN14	PIM2	SOCS3
			CCDC149			OR11A1		SLC25A45	TTC3		PUS7	PARP4		TSTD2	PIP5K1C	SOCS7
			CCDC180			OXGR1		SLC34A1	TTYH3		PXDN	PARVA		TTC28	PIRT	SORCS2
			CCDC30			OXNAD1		SLC39A9	TUBGCP6		PYGO1	PAX5		TTC38	PITPNA	SOX11
			CCER1			PAIP2		SLC6A17	TUSC5		QKI	PBX2		TTC9	PITPNM2	SOX12
			CCL24			PAK2		SLC7A6	TXNIP		RAB11B	PCDH11X		TTYH3	PKNOX1	SOX6
			CCNJL			PANX2		SLC7A8	TXNL1		RAB11FIP2	PCDH11Y		TXN2	PLA2G16	SP2
			CCNT1			PARP8		SLC9A7	TXNRD2		RAB14	PCDH20		TYRO3	PLA2G2D	SP6
			CD160			PCDHB16		SLC9A8	U2SURP		RAB1A	PCDHB10		U2AF1L4	PLAGL2	SP8
			CDC25B			PCMTD2		SLITRK3	UHRF1BP1		RAB21	PCGF3		UBAP1	PLCB1	SPATA6
			CDC42BPG			PDCD10		SNAP25	UNC13A		RAB22A	PCLO		UBE2M	PLCG1	SPIB
			CDK15			PDE4D		SORL1	URM1		RAB30	PCMT1		UBE2Q1	PLCH2	SPOCK1
			CDK6			PELI2		SPOCK2	VAMP2		RAB31	PCNP		UBTD1	PLEKHA6	SPOPL
			CECR6			PFKM		SPRYD7	VAMP5		RAB33B	PCSK1		UCHL1	PLEKHF1	SPRR4
			CELF1			PGM3		SSBP2	VDR		RAB5B	PDCD5		UMPS	PLEKHG3	SPTB
			CELF3			PIK3C2A		SSTR3	VTI1A		RABEP1	PDCD6		UPB1	PLEKHG5	SPTBN4
			CELSR2			PIK3CA		ST7L	WHSC1		RAD18	PDCD6IP		URGCP-MRPS24	PLEKHM1	SRGAP1
			CEP250			PIKFYVE		SYNPO2L	WNK2		RAD54B	PDE4D		USP9X	PLEKHO2	SRGAP2
			CEP72			PILRA		SYPL2	WNT4		RAG1	PDE5A		VASH1	PML	SRRM3
			CGN			PIWIL1		SYT14	WWP2		RALGPS2	PDE7B		VCPIP1	PNRC1	SRRM4
			CHMP7			PLEKHA8		SYTL4	ZBTB2		RALYL	PDE8B		VEGFB	POFUT2	SST
			CHN2			POC1B		TAOK2	ZBTB4		RAP2B	PDK1		VHL	POLDIP2	ST3GAL2
			CHST11			POLH		TCL1B	ZC3H12A		RAPH1	PDLIM5		VIPR2	POLE	ST8SIA2
			CHURC1			PON2		TDRKH	ZDHHC8		RASA2	PDS5B		VPS39	POLR1A	STARD4
			CIR1			PPIF		TEF	ZFHX2		RASGRF2	PDZD8		VSX2	POLR3GL	STAT2
			CKAP2L			PPM1A		TFB1M	ZFP36L1		RASGRP1	PDZRN4		WDR18	POM121L12	STAT5B
			CLCN3			PPP1CB		TGM4	ZNF25		RASSF8	PEAK1		WDR55	POMGNT1	STC1
			CLSTN2			PRDM10		TIMM23	ZNF275		RB1	PECR		WNT4	POMT2	STC2
			CLTC			PRG4		TLK2	ZNF436		RB1CC1	PEG10		WNT9B	POU2F1	STEAP4
			CMTR2			PROSER1		TM4SF18	ZNF500		RBBP4	PELI2		WT1	POU2F2	STK35
			CNBP			PTGFRN		TMED10	ZNF593		RBBP5	PEX3		WWC2	PPARD	STK38
			CNPY3			PTPDC1		TMEM105	ZSWIM4		RBBP9	PFKFB2		XPNPEP2	PPFIA4	STK40
			COL4A4			PTPRQ		TMEM127			RBL2	PGAM1		XPNPEP3	PPM1M	STOX2
			CPEB4			PUM2		TMEM222			RBM12	PGAM4		XRCC2	PPP1R16B	STPG1
			CRAMP1L			PXK		TNFSF18			RBM17	PGAP1		XRRA1	PPP1R9B	STRADA
			CRCP			RAB33B		TP63			RBM20	PGRMC2		YPEL4	PPP2R5B	STX18
			CREB5			RAB3GAP2		TRANK1			RBM27	PHF20L1		ZBTB40	PPP2R5C	STX6
			CRHR2			RAD52		TRIM16			RBM3	PHF6		ZBTB44	PPT1	SUPT3H
			CRTC3			RAI14		TRIM21			RBM46	PHIP		ZBTB7A	PPT2	SUSD5
			CSRNP1			RANBP3L		TRIM48			RBM47	PHLDA1		ZC3H3	PRDM16	SV2B
			CTD-2021H9.3			RAP2C		TSC1			RBMS2	PHTF2		ZC3H7B	PRDM6	SYP
			CTDSPL2			RASGEF1A		TSC22D3			RBMS3	PHYHIPL		ZDHHC22	PRDX5	SYPL2
			CTRC			RASGRP1		TSC22D4			RBPJ	PIAS1		ZDHHC3	PRELP	SYTL2
			CYB5D1			RBM17		TSPAN18			RC3H1	PIAS3		ZDHHC9	PREX1	TACR1
			CYFIP2			RBM18		TSR2			RCAN2	PIK3CB		ZER1	PRIMA1	TAGLN
			CYP3A5			RC3H1		TUB			RCC2	PITX2		ZFP14	PRKCA	TANC2
			DBF4			RFTN2		UBE2H			RCOR1	PIWIL1		ZFP42	PRKCE	TBC1D16
			DBNL			RGN		UNC119B			RCOR3	PIWIL3		ZFP64	PRKD2	TBC1D9B
			DCAF11			RGS13		USP11			RFXAP	PKD2		ZMIZ1	PRM2	TCF12
			DHDDS			RGS7		UTY			RGMA	PKN2		ZMYM3	PRPSAP1	TCF4
			DHX30			RHOU		VAPB			RGMB	PLAG1		ZNF106	PRR14L	TEAD2
			DHX57			RIMBP2		VASN			RGS7BP	PLAGL2		ZNF264	PRR5	TEF
			DIEXF			RIMKLB		VAT1			RHOA	PLAT		ZNF319	PRRG3	TENM4
			DIP2C			RNF182		VMAC			RICTOR	PLCB1		ZNF334	PRRT2	TEX2
			DIS3L			RNGTT		VPS26B			RIF1	PLEKHA8		ZNF346	PRSS22	TEX261
			DLC1			RP2		WDTC1			RIMKLA	PLEKHF2		ZNF362	PRSS33	TFCP2L1
			DLG3			RPGR		WFDC5			RIMKLB	PLEKHG1		ZNF382	PRX	THBS1
			DMRT2			RPP14		WIZ			RIMS1	PLEKHH2		ZNF385A	PSAPL1	TIMP3
			DNAJB2			RTF1		WNT1			RIT2	PNISR		ZNF43	PSD4	TJAP1
			DNAJC10			SBSPON		WT1			RLIM	PNPLA8		ZNF445	PSMC2	TLE3
			DNAL1			SC5D		XPO7			RMI1	POLD3		ZNF469	PTGER3	TM4SF18
			DOCK2			SCEL		ZBTB2			RMND5A	POLR2H		ZNF486	PTGFRN	TM9SF4
			DSC3			SCNM1		ZBTB20			RNF10	POLR3G		ZNF490	PTGIS	TMED10
			DST			SELE		ZBTB7B			RNF150	POU2F1		ZNF500	PTPN18	TMEM120B
			DSTYK			SEMA3D		ZC3H12A			RNF182	PPARG		ZNF527	PTPN23	TMEM132D
			DYRK1A			SERPINE2		ZCCHC14			RNF2	PPEF2		ZNF551	PTPN7	TMEM164
			DZIP3			SFXN1		ZFP3			RNF212	PPFIBP1		ZNF557	PTPRD	TMEM178B
			EBF1			SGCZ		ZG16			RNF217	PPHLN1		ZNF566	PTPRM	TMEM184A
			EFCAB2			SGK1		ZIC4			RNF38	PPIC		ZNF586	PTPRN	TMEM231
			EFNB1			SH2D4B		ZNF395			RNF44	PPIP5K2		ZNF587	PTPRT	TMEM233
			EFTUD2			SLC11A2		ZNF484			RNPC3	PPM1A		ZNF592	PUM2	TMEM25
			EGR1			SLC18A2		ZNF555			ROBO1	PPM1K		ZNF597	PVRL1	TMEM26
			EHD2			SLC25A40		ZNF646			ROR1	PPM1L		ZNF704	PXT1	TMEM51
			ELMSAN1			SLC30A6		ZNF689			RORA	PPP1R2		ZNF710	RAB11FIP1	TMEM86A
			EML2			SLC41A2		ZNF704			RP2	PPP1R27		ZNF747	RAB11FIP4	TMPRSS6
			ENPEP			SLC4A10		ZNF850			RPE	PPP1R9A		ZNF764	RAB1B	TMUB2
			EPB41			SLC7A1		ZSCAN22			RPRD1A	PPP2CA		ZNF771	RAB36	TNFRSF11B
			ERBB2			SLC7A11					RPRD2	PPP2R2C		ZNF786	RAB3B	TNFRSF14
			ERG			SLCO1B1					RPS20	PPP3CB		ZNF83	RAB43	TNKS1BP1
			ESYT3			SLK					RPS27A	PPP3R1		ZNF850	RAD54L2	TNRC6B
			ETV3			SMAD5					RPS6KA3	PPP4R2		ZNF93	RANBP1	TNS1
			ETV5			SMAD9					RRAGD	PPP5C		ZNFX1	RANBP10	TNS4
			EVA1C			SNTB2					RRAS2	PRCP		ZSCAN25	RAP2B	TOB2
			EVC			SNX13					RREB1	PRDM10		ADAMTS6	RAPGEFL1	TOR2A
			EVC2			SNX2					RRM2B	PRDX6		ADCY1	RASAL1	TP53INP2
			EVI5			SOGA3					RRP15	PRELID2		CLTA	RASGEF1A	TPCN1
			EXT1			SOX7					RSBN1	PREX1		GNAO1	RASGRF1	TPD52L2
			EXTL1			SP3					RSPRY1	PREX2		IGSF22	RASL10B	TPGS2
			EYA2			SP4					RSRC1	PRKAA1		NISCH	RASSF5	TPPP
			FAM105B			SPATA13					RTN1	PRKAA2		PDCD2	RAVER1	TRAPPC9
			FAM107B			SPOPL					RUNDC3B	PRKAG2		PLEKHA5	RBBP8NL	TRIM40
			FAM115A			SRI					RUNX1	PRKAR2A		RAD51B	RBM14	TRIM66
			FAM118A			SRR					RWDD4	PRKCI		RECQL5	RBM23	TRIM67
			FAM134C			SRSF7					RYBP	PRKG1		RPAIN	RBM28	TSPAN11
			FAM151B			SSX3					SAMD12	PRLR		SAA2	RBMS2	TSPAN14
			FAM155A			ST8SIA4					SAMD4B	PRNP		SOGA1	REEP2	TSPAN18
			FAM178A			STAT4					SAMD8	PROK2		WDR93	RELA	TTYH3
			FAM184B			STX17					SAP130	PROM1		ZNHIT3	RELL2	TULP4
			FAM83F			STX2					SAR1B	PROSER1		AACS	RELT	UBE2D4
			FAM98A			SUMO2					SASH1	PROX1		ABI2	REPIN1	UBE2H
			FAM9C			SUV39H2					SATB1	PRPF39		ABTB2	RFNG	UBE2V1
			FAT3			SVIL					SBK1	PRPF40A		AC004076.7	RGAG4	UBN2
			FAXC			SYDE2					SBSPON	PRPF4B		AC010327.2	RGMA	UNC13A
			FBXO11			SYNE2					SCAI	PRRC1		AC010536.1	RGMB	UNC5A
			FBXO40			TAB3					SCARB2	PRRG1		AC021860.1	RGP1	UNC5B
			FFAR2			TAF12					SCN2A	PRSS33		AC027307.3	RGS11	UNKL
			FGF1			TBX18					SCN9A	PSG1		AC027763.2	RGS5	UPK1A
			FGF14			TET3					SCUBE2	PSMA5		AC092850.1	RGS7BP	UPK2
			FGF23			TFG					SCYL2	PSMC2		AC110619.2	RHBDL3	URM1
			FGFR1OP			TGFA					SDC4	PSPH		AC132872.2	RHOC	USB1
			FKBP15			THAP1					SDK1	PTAR1		AC135983.2	RHOV	USP27X
			FLII			THBS2					SEC62	PTBP3		ACAA1	RHPN1	USP36
			FLRT2			THSD7A					SEMA6D	PTEN		ACTRT3	RIMS1	USP46
			FOSB			THSD7B					SENP3	PTGFRN		ADAM22	RIMS4	VAMP1
			FOXI2			TIGD6					SEPSECS	PTH2R		ADAMTS4	RNF115	VAMP2
			GAB2			TMED7					SERAC1	PTP4A1		ADAMTSL5	RNF146	VANGL2
			GABBR2			TMEM106B					SERBP1	PTPN1		ADAT1	RNF157	VAPB
			GABPB2			TMEM184C					SERP1	PTPN4		AGAP2-AS1	RNF170	VAT1
			GADD45B			TMEM209					SERPINB1	PTPRG		AGBL4	RNF187	VAT1L
			GADL1			TMEM26					SERPINB13	PTPRR		AGO3	RNF213	VIPR1
			GALNT3			TMEM39A					SERTAD2	PURB		AIPL1	RNF222	VPS13B
			GALNT5			TMEM41B					SESTD1	PURG		AKIRIN1	RNF40	VPS25
			GCNT2			TMEM47					SETBP1	PXDN		AKNA	RNPEP	VPS37D
			GFI1			TMEM87A					SETD7	PYHIN1		AL079342.1	RNPEPL1	VPS8
			GGA3			TMPRSS11D					SGCD	PYROXD1		AL359878.1	RORA	VWA1
			GGTLC1			TMTC3					SGCZ	RAB11A		AL589765.1	RP1-32I10.10	WDR59
			GIGYF2			TRAF3IP2					SGMS2	RAB1A		AL590483.1	RP11-114H20.1	WFDC3
			GINM1			TRPC4AP					SGPL1	RAB21		AL590822.1	RP11-363G10.2	WFDC5
			GLIPR1			TRPC5					SH2D1B	RAB27B		AL627309.1	RP11-625H11.1	WNT3A
			GLP2R			TSHZ2					SH3BP2	RAB30		ALG14	RP11-644F5.10	WNT4
			GLYAT			TULP4					SH3BP4	RAB31		ALYREF	RP4-559A3.7	WNT5B
			GLYR1			TWSG1					SH3GLB1	RAB39A		ANAPC15	RPAP2	WNT7B
			GMFB			TXNDC12					SH3RF1	RAB6B		ANAPC16	RPL14	WNT8B
			GMPS			TYRP1					SHANK3	RAB8B		ANKRD34C	RPL28	XYLB
			GOLGA1			UACA					SHPRH	RAB9B		ANKRD53	RPS6KC1	YWHAE
			GOLGA4			UBE4A					SIAH1	RABGAP1L		ANKRD65	RSF1	YWHAG
			GOLGB1			UGT2A1					SIAH2	RAC1		ANO7	RSPO1	ZADH2
			GP2			UGT2B17					SIPA1L3	RAD1		AP000974.1	RSPO4	ZAR1
			GPATCH11			UNC80					SKIL	RAD54B		AP003733.1	RTN3	ZBTB20
			GPBP1			USF2					SLC10A4	RAG1		AP4E1	RUFY4	ZBTB45
			GPR107			USP13					SLC12A2	RAI14		APOBEC3C	RWDD2B	ZBTB7B
			GPR26			USP46					SLC18B1	RALA		APOPT1	RXFP1	ZC3H12A
			GPR37L1			USP8					SLC19A3	RALGAPB		ARCN1	RYBP	ZC3H18
			GRIK1-AS2			VPS4B					SLC1A2	RALGPS1		ARFIP2	S1PR3	ZCCHC14
			GRIN2B			VRK2					SLC22A15	RAP1A		ARHGAP19-SLIT1	SALL2	ZDHHC3
			GRK4			WEE1					SLC22A23	RAP1B		ARHGAP31	SAMD10	ZDHHC9
			GRM5			WNK1					SLC23A2	RAP2A		ARHGAP40	SAMD8	ZER1
			GSK3A			XK					SLC25A16	RASGRP1		ARID3B	SAPCD2	ZFHX2
			GSTM4			YKT6					SLC25A30	RASSF8		ARID5B	SARS	ZFP3
			GTDC1			ZBTB20					SLC2A1	RB1CC1		ARL10	SASH3	ZFP91
			GTF3C4			ZBTB24					SLC2A13	RBBP8		ASB8	SCAF1	ZFYVE1
			HCAR1			ZC3H10					SLC2A2	RBBP9		ATG13	SCAMP2	ZFYVE26
			HDAC2			ZC3H13					SLC30A5	RBM18		ATXN2	SCN2B	ZFYVE28
			HEMK1			ZDHHC21					SLC30A7	RBM24		ATXN7L2	SCN4B	ZIC2
			HIF1AN			ZFAND6					SLC30A9	RBM33		ATXN7L3	SCN8A	ZIC3
			HMCES			ZFHX3					SLC33A1	RBM41		BCKDHB	SCRT2	ZMAT3
			HNRNPA2B1			ZFP36L1					SLC35A3	RBPJ		BCL9L	SCUBE3	ZMAT5
			HOMEZ			ZFP82					SLC35D1	RC3H1		BHLHB9	SDC3	ZMIZ2
			HOXB8			ZKSCAN8					SLC38A1	RCAN2		BLOC1S1	SDK2	ZNF318
			HRK			ZNF138					SLC39A10	RCC2		BMPR1A	SEC14L4	ZNF396
			HSPBAP1			ZNF184					SLC44A1	REEP3		BSN	SEC24D	ZNF436
			HTR1F			ZNF488					SLC4A7	REEP5		BZW1	SEC31B	ZNF444
			HYOU1			ZNF519					SLC7A11	REG3G		C10orf113	SEMA3F	ZNF471
			IER5			ZNF529					SLC7A14	REV3L		C11orf54	SEMA3G	ZNF512B
			IGF2BP2			ZNF562					SLC9A2	RFC3		C11orf82	SEMA4B	ZNF578
			IGF2R			ZNF614					SLCO5A1	RFC5		C13orf35	SEMA4G	ZNF589
			IGFBP2			ZNF99					SLITRK4	RFX7		C14orf159	SEMA5A	ZNF592
			IL1RAPL1			ZPBP					SLK	RGMB		C15orf52	SENP5	ZNF629
			IL36RN			ZXDA					SMAD2	RGPD4		C16orf62	SEPHS1	ZNF652
			IMPG2								SMAD5	RGPD5		C17orf80	SERINC2	ZNF703
			INA								SMARCA5	RGPD6		C17orf85	SERTAD2	ZNF704
			INO80								SMARCAD1	RGPD8		C18orf25	SEZ6	ZNF710
			INTS8								SMARCC1	RGS7BP		C19orf25	SF3A1	ZNF784
			IP6K1								SMC1A	RHBDD1		C1orf64	SFMBT2	ARL17A
			IPMK								SMC1B	RHOBTB1		C1orf95	SFT2D2	CCDC34
			IQGAP2								SMC5	RHOQ		C20orf112	SFTPB	CFH
			ISM2								SMG7	RHOT1		C20orf26	SH2D1B	CUX1
			ITPR2								SMIM13	RHPN2		C21orf67	SH3BP1	DIDO1
			JAKMIP2								SMIM14	RIC8B		C21orf90	SH3GLB2	EZH2
			JMJD1C								SMIM7	RICTOR		C22orf29	SH3PXD2A	FAM78B
			KANSL2								SMKR1	RIMS1		C3orf27	SHANK2	FKBP1A
			KAT6A								SMNDC1	RLIM		C4orf33	SHANK3	GNAO1
			KAT7								SMURF2	RMND5A		C4orf50	SHISA6	LMNA
			KCNMB3								SNAP29	RNASEH2C		C5orf45	SHMT2	MAPK10
			KCTD21								SNRK	RNF111		C6orf89	SHROOM4	MDM1
			KDM4C								SNRPA	RNF128		C9orf114	SIDT1	NDE1
			KDR								SNRPD1	RNF138		C9orf169	SIDT2	NME9
			KIAA0087								SNX12	RNF146		CACNA1D	SIGLEC14	PLCH1
			KIAA0754								SNX15	RNF149		CACNA1G	SIGLEC5	PNKD
			KIAA0930								SNX18	RNF217		CACNB4	SIGLEC8	PRTG
			KIAA0947								SNX31	RNF38		CALML3	SIK2	SCUBE1
			KIAA1045								SOAT1	RNF41		CALU	SIRPA	SOGA1
			KIAA1211L								SOCS4	ROBO1		CATSPERG	SIRPB1	ABCA13
			KIAA1429								SOCS5	ROR1		CBL	SIRPB2	ABCA9
			KIAA1462								SOCS6	RORA		CBX5	SIRPG	ABCC12
			KIF5B								SOD2	RORB		CCDC104	SIRT7	ABCC6
			KLHL2								SOGA1	RPL15		CCDC127	SIX5	ABHD15
			KMT2C								SOHLH2	RPS6KA5		CCDC136	SLC16A2	ABI2
			KPNA6								SON	RPS6KA6		CCDC149	SLC17A7	AC004076.7
			KRT77								SORBS1	RRAGD		CCDC86	SLC22A12	AC010327.2
			LAS1L								SORCS1	RRM2B		CD300LD	SLC22A8	AC010536.1
			LEPROT								SOS2	RRP15		CD320	SLC23A1	AC013269.5
			LHFPL3								SOX2	RSAD2		CD38	SLC24A2	AC022532.1
			LIMD1								SOX6	RUFY2		CD72	SLC25A2	AC068987.1
			LINC00999								SP4	RWDD2A		CDH16	SLC25A22	AC104667.3
			LL22NC03-63E9.3								SPATA31A1	S100PBP		CDH4	SLC25A36	AC105020.1
			LMAN2L								SPATA31A3	S1PR1		CDK18	SLC25A42	AC135983.2
			LONRF2								SPATA31A5	SACM1L		CDSN	SLC25A44	AC138655.1
			LPGAT1								SPATA31A6	SACS		CEP57	SLC29A2	ACACA
			LPIN3								SPATA31A7	SAMD8		CGGBP1	SLC2A12	ACKR2
			LRP4								SPATA6	SAR1B		CHDH	SLC33A1	ADCK4
			LRRC14								SPEN	SASH1		CHGA	SLC35F6	ADD2
			LRRC27								SPICE1	SASS6		CHMP4C	SLC36A1	ADH5
			LRRC55								SPIN1	SBF2		CIITA	SLC38A5	AGO3
			MAGEB1								SPINT2	SCAI		CLEC2D	SLC39A13	AGPAT2
			MAGI3								SPOCK3	SCAMP1		CLSTN2	SLC43A2	AHCY
			MAP1B								SPPL3	SCARF1		CNKSR3	SLC48A1	AHCYL2
			MAP2								SPRED1	SCCPDH		CNTROB	SLC4A11	AIF1
			MAP3K9								SPTSSA	SCML1		COL20A1	SLC6A17	AKAP5
			MBP								SREK1IP1	SCML2		COL9A2	SLC6A9	AL078585.1
			MCM3AP								SRP54	SCN1A		CPSF3L	SLC7A5	AL133373.1
			MCM9								SRSF10	SCN3A		CRCP	SLC7A8	AL441883.1
			MDN1								SRSF7	SCN8A		CREBBP	SLC8A1	AL626787.1
			MED28								SS18	SDC2		CRIP1	SLC8A2	ALDH18A1
			MEF2D								SSBP2	SDCBP		CRP	SLC9A2	ALDH3B2
			MEGF11								SSH1	SDE2		CRYBB1	SLC9A3R1	AMER1
			MEPCE								SSR1	SDF4		CSF1	SLC9A3R2	AMZ1
			MET								SSX2IP	SDHB		CSGALNACT1	SLCO2A1	ANKHD1-EIF4EBP3
			METAP1								ST6GAL2	SEC22A		CTC1	SLIT1	ANKRD42
			METAP1D								STAC	SEC22C		CTD-2162K18.4	SLIT3	ANKRD52
			METTL14								STARD13	SEC23A		CTNNA1	SMAD5	ANO3
			MFN1								STARD4	SEC24A		CTRL	SMARCD1	AP000867.1
			MGAM								STIM2	SEC63		CTXN2	SMIM3	AP1G1
			MKL2								STK10	SECISBP2L		CUBN	SMOX	APITD1-CORT
			MLH3								STK32B	SEL1L		CYB5RL	SMPD1	APOBEC3C
			MOBP								STK38L	SEMA3E		CYP11B2	SMPD4	APOC2
			MOG								STK4	SEMA4D		DAK	SMYD1	APOL3
			MON2								STK40	SEMA6A		DBF4B	SNCA	APPL2
			MRAP								STOML2	SEMA6D		DBNDD1	SNN	AR
			MRI1								STOX2	SENP1		DDX53	SNPH	ARHGAP17
			MRPL27								STRN	SEPSECS		DFFA	SNRNP70	ARPC4
			MRS2								STRN3	SERBP1		DGKI	SNX13	ASAH2
			MSH6								STX16	SERINC3		DIO2	SNX33	ASB12
			MSTO1								STXBP4	SERINC5		DIRAS2	SOAT2	ATAD2B
			MTCP1								STXBP6	SERTAD2		DLX3	SOGA1	ATF6
			MTERFD1								SUB1	SESN3		DMP1	SORCS2	ATG9B
			MYBBP1A								SUCO	SESTD1		DNAJC10	SORL1	ATP2B2
			MYO18A								SUDS3	SETD2		DNAJC18	SORT1	ATP6V1G2
			MYOCD								SUFU	SF3A1		DPF3	SOX10	ATXN7L2
			MYPN								SUGT1	SF3B1		DPY19L3	SP2	B3GALT5
			NAA25								SULF1	SFMBT1		DPYSL5	SPIB	BAALC
			NAIF1								SUZ12	SFT2D1		DRAXIN	SPIRE2	BAG1
			NAV3								SYNCRIP	SFT2D2		DUSP7	SPOCD1	BATF2
			NBPF1								SYT1	SGCD		ECE2	SPRN	BAX
			NBPF10								SYT4	SGIP1		EEF2K	SPRR4	BLOC1S1
			NBPF11								SYT6	SGTB		EHD3	SPRY4	BMS1
			NBPF14								TAB3	SH2D1B		EHD4	SPSB4	BSN
			NBPF24								TADA3	SH3BGRL		EIF2AK2	SPTBN4	BSND
			NBR1								TAF7L	SH3BP5L		EIF2B1	SRC	BTBD7
			NCKAP1								TANK	SH3D19		EIF4A1	SRCIN1	BTBD9
			NCOA1								TAOK1	SH3RF1		ELF4	SREBF2	BTF3L4
			NDFIP2								TBC1D15	SHC3		EMILIN2	SRF	BZW2
			NDUFV3								TBCA	SHISA2		ENPEP	SRGAP3	C10orf10
			NEGR1								TBL1X	SIK1		ERBB3	SRP72	C10orf55
			NETO2								TBL1XR1	SIM2		ERI3	SRPR	C11orf45
			NFIB								TBX3	SIRT1		ESPNL	SRRM4	C11orf72
			NIPAL1								TC2N	SIX4		ESR1	SRSF1	C12orf36
			NIPAL2								TCERG1	SKIDA1		ETV3L	SRSF3	C13orf45
			NLRC5								TCF20	SKIL		EVI5L	SSR1	C14orf177
			NOL12								TCF7L1	SLAIN1		EVPLL	ST3GAL4	C15orf37
			NOLC1								TCF7L2	SLC12A1		F13A1	ST7L	C15orf57
			NOSTRIN								TDRD1	SLC14A1		FABP1	ST8SIA2	C16orf45
			NPAS4								TDRP	SLC15A5		FAIM2	ST8SIA3	C16orf87
			NPR3								TES	SLC16A4		FAM124B	STAC2	C17orf96
			NRDE2								TET2	SLC17A8		FAM131C	STARD5	C19orf57
			NRGN								TET3	SLC22A10		FAM134C	STAT3	C1QBP
			NRIP1								TFAM	SLC23A2		FAM154A	STEAP3	C1QTNF9
			NT5E								TFDP1	SLC24A3		FAM175A	STIM1	C1QTNF9B
			NUDT3								TFPI2	SLC25A21		FAM184B	STK10	C20orf112
			NUP214								TFRC	SLC25A30		FAM218A	STK35	C4orf26
			OAZ2								TGFB2	SLC25A46		FAM27E3	STK4	C7orf65
			ODF2								TGFBR1	SLC2A10		FAM83G	STK40	C9orf171
			OPHN1								THAP2	SLC2A13		FAM90A1	STRBP	C9orf57
			OPN3								THSD7A	SLC2A2		FAM90A26	STX1A	CACNA1E
			ORAI1								TIAM1	SLC30A4		FAT3	STX1B	CACNB3
			OTUD7B								TM9SF3	SLC30A5		FAXC	SUPT6H	CACNG3
			PADI2								TMC7	SLC30A7		FBXL4	SV2A	CALM3
			PALM2								TMCC1	SLC33A1		FBXL7	SWSAP1	CAMK2A
			PALM2-AKAP2								TMED2	SLC38A2		FBXO17	SYNDIG1L	CAMK2D
			PANK3								TMED5	SLC39A10		FBXO3	SYNGR1	CAMTA2
			PAPL								TMEFF1	SLC39A8		FBXO36	SYNPO	CAND1
			PAPOLB								TMEM106B	SLC4A4		FGF11	SYNPR	CANX
			PAPPA								TMEM128	SLC4A7		FITM2	SYP	CASP9
			PAPPA2								TMEM131	SLC5A3		FKTN	SYT17	CASR
			PATE2								TMEM145	SLC6A14		FLNA	SYT2	CBX8
			PATE4								TMEM154	SLC7A1		FOSL2	SYT3	CCDC120
			PAX7								TMEM158	SLC7A11		FOXL1	SYT7	CCDC127
			PCDH12								TMEM170B	SLC7A8		FUT1	SYT9	CCDC24
			PCLO								TMEM41B	SLC9A6		GALNT10	SZRD1	CCL14
			PCSK7								TMEM50B	SLCO4C1		GALNT5	SZT2	CCL22
			PDE10A								TMEM63B	SLCO5A1		GMNC	TAF3	CCL4L1
			PDE4C								TMEM64	SLFN5		GNB1L	TAL1	CD207
			PDE4D								TMOD3	SLITRK4		GPATCH1	TANC2	CD209
			PDE6A								TMPO	SLMAP		GPR114	TAS1R3	CD300E
			PDGFRB								TMX3	SLU7		GPR61	TBC1D10A	CD3G
			PDK4								TNFAIP1	SLX4IP		GPRC5A	TBC1D13	CD47
			PELP1								TNFRSF10A	SMAD2		GPS1	TBC1D20	CDC42SE1
			PEX26								TNFSF11	SMAD4		GRAMD2	TBC1D24	CDH24
			PHF14								TNKS	SMAD5		GSX1	TBC1D26	CDK12
			PHF20L1								TNRC6A	SMAD9		GTPBP2	TBC1D28	CDK4
			PHF3								TNRC6B	SMARCE1		GUCY1A2	TBKBP1	CDRT4
			PIK3IP1								TOR1AIP1	SMC5		H2AFX	TBPL1	CELF2
			PIK3R5								TOR1AIP2	SMC6		HAP1	TBX10	CENPB
			PINK1								TOX	SMCHD1		HAUS5	TCF19	CENPN
			PITPNA								TP53INP1	SMG1		HAVCR2	TCF20	CENPT
			PITRM1								TPM3	SMIM13		HCAR2	TECR	CEP41
			PLAT								TRAPPC2	SMOC2		HCAR3	TENM4	CHN2
			PLAUR								TRERF1	SMPX		HEG1	TEP1	CHRNA2
			PLCE1								TRHDE	SMURF2		HELB	TERF1	CLCN3
			PLCL1								TRIM13	SNAP91		HHIPL1	TEX261	CLCN5
			PLEKHG3								TRIM28	SNTB1		HIF1AN	TEX35	CLPSL1
			PLEKHH3								TRIM33	SNX11		HIF3A	TFCP2	CLSTN2
			PLXNA4								TRIM67	SNX16		HIVEP3	TFCP2L1	CMC2
			PMEPA1								TRIM71	SNX30		HNRNPUL1	TFDP2	CMYA5
			POLDIP3								TRIP11	SNX9		HOXC6	TFE3	CNTN2
			POLR1B								TRMT5	SOCS4		HR	TGFA	CNTROB
			POMGNT1								TRPS1	SOCS6		HYAL1	TGFB1	COL11A2
			POTEE								TSC22D2	SOGA3		ICOS	TGM2	COL3A1
			POU2F1								TSEN15	SON		IGSF1	TGM6	COL6A2
			PPIP5K2								TSLP	SOS2		IL10RA	THAP8	COL8A1
			PPP1CB								TSPAN3	SOST		IL5	THRA	COLEC12
			PPP1R11								TSTD2	SOX11		IMPDH1	THRB	CPN2
			PPP2CA								TTC14	SOX14		INHBC	THSD4	CREB3L2
			PPP2R5E								TTC26	SOX18		INPP5K	TIMM10B	CSAG1
			PPP3R2								TTC28	SOX30		IPO13	TLN1	CSF3R
			PRKG2								TTC30A	SOX5		IQGAP3	TLN2	CSNK2B-LY6G5B-1181
			PRLHR								TTYH2	SPACA1		ISM2	TM9SF4	CTD-2545M3.6
			PROCA1								TULP3	SPAG9		JAK3	TMCC1	CUL2
			PRR13								TVP23B	SPATA6		JMJD7-PLA2G4B	TMCC2	CXorf67
			PRRX1								TWSG1	SPATA6L		KANSL1L	TMCC3	CYB5B
			PSD3								U2SURP	SPCS3		KBTBD13	TMED7-TICAM2	DAB2
			PSMD9								UBE2D1	SPDYE1		KCNC2	TMEM109	DGCR2
			PSRC1								UBE2H	SPHKAP		KCNE1	TMEM115	DIAPH2
			PTCD3								UBE2W	SPOCK3		KCNJ5	TMEM117	DLGAP2
			PTCHD1								UBE3A	SPOPL		KCNK12	TMEM129	DMKN
			PTGFRN								UBE3C	SPRY3		KCNN3	TMEM132A	DNAH10OS
			PTK2								UBE4A	SPTLC2		KCTD10	TMEM132E	DNAH17-AS1
			PURB								UBL3	SREK1		KCTD20	TMEM134	DNAJC10
			PVR								UBN2	SREK1IP1		KDR	TMEM151B	DNAJC13
			QRSL1								UBR5	SRI		KIAA0040	TMEM169	DNPEP
			RAB11FIP2								UBTD2	SRP9		KIAA0101	TMEM184B	DNTTIP1
			RAB3B								UBXN2B	SRSF3		KIAA1191	TMEM237	DOK6
			RABL2A								UBXN4	SRSF6		KIAA1257	TMEM239	DPCR1
			RAD50								UFM1	SSBP3		KIAA1324	TMEM37	DRGX
			RAPH1								UGCG	SSR3		KIAA1614	TMEM57	DST
			RAVER2								UGDH	ST8SIA1		KIAA1644	TMEM63C	DYRK1B
			RBM28								UGGT1	ST8SIA4		KIAA1755	TMEM79	EDA
			RCAN1								UHMK1	STAM2		KIF6	TMEM81	EFHC1
			RCC2								UIMC1	STAT1		KLF12	TMEM91	EFNB2
			RCOR3								UNC5D	STAT3		KLHL11	TMEM92	EID1
			RGAG4								USH2A	STEAP2		KLHL6	TMEM98	EIF2S2
			RIF1								USP1	STEAP4		KRTAP5-9	TMPRSS4	EIF4EBP2
			RINL								USP13	STIM2		L3MBTL1	TMUB2	EIF4EBP3
			RNF115								USP15	STK38L		LACC1	TNFAIP1	ELAVL4
			RNF213								USP16	STK39		LALBA	TNFRSF11A	ELF4
			RNF217								USP2	STOML3		LAMC3	TNFRSF1B	EMC10
			RNF43								USP24	STON1		LAT2	TNK1	EMC8
			RP11-111M22.2								USP25	STOX2		LCN2	TNK2	EMR2
			RP11-1C1.5								USP31	STRN		LEMD1	TNKS1BP1	ENPEP
			RP11-366L20.2								USP37	STT3A		LMAN2	TNNI1	ENTPD1
			RPA3-AS1								USP38	STX17		LONP2	TNRC18	EPB41
			RRAGD								USP46	STXBP5		LPAR3	TNRC6B	EPS15L1
			RSPH10B2								USP49	STYX		LRG1	TOM1	ESRRG
			RTCB								USP9X	SUCNR1		LRPAP1	TOMM34	ETV3L
			RTP4								VASP	SUMF1		LRRC25	TOMM40	EVPLL
			RWDD2A								VAV2	SUPT3H		LRRC41	TOMM7	FADS1
			RXRB								VCPIP1	SUPT7L		LUZP1	TP53I11	FAM127B
			SAMD15								VGLL3	SV2B		MAN2B2	TP73	FAM155B
			SBNO1								VKORC1L1	SVIP		MAP7	TPBGL	FAM168B
			SCN2A								VPS13A	SYF2		MAPK8IP2	TPD52	FAM179A
			SCN8A								VPS13C	SYNCRIP		MCCD1	TPD52L2	FAM192A
			SCTR								VSTM2A	SYNJ1		MCHR2	TPD52L3	FAM212B
			SEL1L3								WASF3	SYNJ2BP		MDGA2	TPSAB1	FAM227A
			SEPHS1								WDHD1	SYNM		MDM2	TRABD2A	FAM27A
			SETD8								WDR33	SYT11		MED28	TRABD2B	FAM47E-STBD1
			SF3B1								WDR44	SYT14		MEIS1	TRAF3	FAM53C
			SGK2								WEE2	SYTL5		MEIS3	TRAK1	FAM73B
			SGSM3								WNK3	TAB3		METTL15	TRAPPC6A	FAM83A
			SH3D19								WNT5A	TAF4		MMACHC	TREML4	FAM83F
			SH3RF2								WWC2	TBC1D4		MMP24	TRIM14	FAR1
			SHC4								WWC3	TBCA		MOGS	TRIM21	FBXL19
			SHISA9								WWTR1	TBCEL		MPLKIP	TRIM26	FBXO27
			SHOX2								XIAP	TBCK		MRPL11	TRIM27	FBXO48
			SIAE								XK	TCEAL4		MUC5B	TRIM46	FCRL3
			SIK2								XPNPEP3	TCEAL8		MUC6	TRIM54	FGF5
			SIRT5								XPR1	TCF12		MYO1A	TRIM62	FHL2
			SIX3								XRN1	TCP11L1		NARF	TRIM68	FICD
			SKAP1								XRN2	TENM1		NCOA3	TRIOBP	FLI1
			SLC18A1								XYLT1	TET1		NCR3LG1	TROAP	FLJ00104
			SLC22A15								YAF2	TFAM		NCS1	TRPC4AP	FLJ45079
			SLC24A2								YBX1	TFAP2A		NDEL1	TRPC5	FOSB
			SLC4A5								YBX3	TFDP3		NDUFB5	TRPV1	FOSL1
			SLC5A1								YES1	TGFB2		NDUFS1	TRPV6	FOSL2
			SLFN14								YIPF4	THAP1		NDUFV3	TSACC	FOXA1
			SLITRK4								YIPF6	THBD		NECAB3	TSHR	FPR3
			SMAD2								YOD1	THBS2		NLRC5	TSPAN11	FRAT2
			SMAD5								YPEL1	THEMIS		NOD2	TSPAN14	FRRS1L
			SMARCC2								YPEL5	THRB		NOL12	TSPAN18	FSCN3
			SMARCD2								YTHDF1	THSD7A		NOP9	TSPAN5	FUNDC2
			SMC1A								YTHDF3	TIAM2		NOTCH4	TSPAN9	FUT4
			SMIM14								YWHAG	TIFAB		NPAS4	TTBK1	FUT9
			SNAPC5								YWHAZ	TLK1		NPFFR1	TTLL3	FXR2
			SNX1								YY2	TLK2		NR6A1	TTYH3	GAB1
			SOGA3								ZBTB10	TMED7		NRCAM	TVP23A	GABBR1
			SORL1								ZBTB2	TMEFF1		NRL	TWSG1	GALNS
			SPAG7								ZBTB21	TMEFF2		NT5C2	TXLNA	GAN
			SPAG9								ZBTB22	TMEM100		NUGGC	TXNDC5	GAPVD1
			SPIN2A								ZBTB34	TMEM106B		NUMA1	UBA52	GAREML
			SPRYD3								ZBTB37	TMEM135		NUP155	UBE2QL1	GBA2
			SPSB4								ZBTB39	TMEM161B		OTX1	UBE2R2	GBF1
			SQLE								ZBTB41	TMEM167A		P2RX1	UBL4B	GCN1L1
			SRC								ZBTB43	TMEM167B		P2RY11	UCKL1	GFRA1
			SRCAP								ZBTB44	TMEM170B		PANK2	ULK1	GGCX
			SRSF4								ZBTB8A	TMEM181		PARD3B	UNC119B	GLUD2
			SRXN1								ZBTB8B	TMEM200A		PARK2	UNC5C	GNB1L
			SS18								ZC3H12B	TMEM220		PARVB	UPF2	GNB3
			ST3GAL2								ZC3H12C	TMEM255A		PCDH12	UQCC1	GNG11
			ST3GAL4								ZC3H14	TMEM41B		PCDHGA1	URM1	GNGT1
			ST8SIA1								ZCCHC10	TMEM47		PCDHGA10	UROC1	GPIHBP1
			ST8SIA4								ZCCHC14	TMEM56		PCDHGA11	USF2	GPR112
			STARD13								ZDBF2	TMEM59		PCDHGA12	USP2	GPR114
			STARD8								ZDHHC13	TMEM65		PCDHGA2	USP31	GPR171
			STIM2								ZDHHC17	TMEM92		PCDHGA3	USPL1	GPR173
			STK4								ZDHHC21	TMF1		PCDHGA4	VANGL1	GPR56
			STRIP1								ZEB2	TMTC1		PCDHGA5	VAPA	GPR61
			STT3A								ZFAND5	TMTC3		PCDHGA6	VAV2	GPRC5A
			STX6								ZFAND6	TNFRSF19		PCDHGA7	VCPIP1	GPSM2
			STX7								ZFHX3	TNFRSF21		PCDHGA8	VGLL2	GRHL2
			SUPT6H								ZFP30	TNIP2		PCDHGA9	VHL	GRHL3
			SYPL2								ZFX	TNPO1		PCDHGB1	VIL1	GRIN1
			SYTL4								ZFYVE16	TNS3		PCDHGB2	VIPR1	GTF2H1
			TATDN3								ZKSCAN1	TOLLIP		PCDHGB3	VKORC1L1	GUCA1C
			TBC1D1								ZMIZ1	TOR1AIP2		PCDHGB4	VMP1	HAUS5
			TCF4								ZMPSTE24	TP53INP1		PCDHGB6	VOPP1	HBP1
			TDRKH								ZMYM2	TPBG		PCDHGB7	VPS13A	HCLS1
			TFDP2								ZNF148	TPM1		PCDHGC3	VPS37C	HDGFL1
			TGM7								ZNF189	TPM3		PCDHGC4	VPS53	HEATR1
			THSD4								ZNF207	TPMT		PCDHGC5	VPS8	HEBP2
			TMED8								ZNF248	TPR		PDE12	VPS9D1	HHIPL1
			TMEM106B								ZNF28	TRA2B		PDK1	VSTM4	HIF1AN
			TMEM110								ZNF326	TRAF3IP2		PEX26	VSX2	HIPK2
			TMEM196								ZNF347	TRAM1		PHC2	VTI1A	HIST1H4E
			TMEM26								ZNF365	TRAM1L1		PHF19	VWA5B1	HLCS
			TMEM260								ZNF43	TRIM15		PITPNM2	WASF2	HN1
			TMEM35								ZNF468	TRIM2		PKP1	WBSCR17	HNRNPUL1
			TMOD2								ZNF507	TRIM23		PLA2G2C	WDFY3	HPS1
			TNRC6A								ZNF516	TRIM33		PLA2G6	WDR5	HR
			TOMM40L								ZNF529	TRIM36		PLEKHG3	WDR5B	HS3ST4
			TOR1A								ZNF547	TRIM9		PLEKHG4	WDR81	HSPG2
			TPCN2								ZNF550	TRIP11		PNPO	WFIKKN2	IGF2BP1
			TRAK2								ZNF561	TRPC1		POLE	WNK2	IGFBP5
			TRDMT1								ZNF566	TRPC5		POLH	WNT16	IKBKB
			TRIM10								ZNF583	TRPM6		POLR1A	WNT4	IL6R
			TRIM35								ZNF609	TRUB1		POU3F2	WSCD2	IMP3
			TRIM44								ZNF614	TSEN15		PPARA	XIRP1	INPP4A
			TRIM52								ZNF648	TSFM		PPP1R12B	XPC	INTS6
			TRIM6								ZNF678	TSLP		PPP1R16B	XRRA1	IP6K2
			TRIP12								ZNF680	TSNAX		PPP2R4	XYLB	ISY1-RAB43
			TRPC4								ZNF681	TSPAN2		PRAMEF1	XYLT1	ITGA7
			TRPM3								ZNF701	TSPYL6		PRAMEF19	XYLT2	ITSN1
			TRPV5								ZNF704	TTBK2		PRAMEF3	YKT6	IVNS1ABP
			TSPAN9								ZNF706	TTC13		PRDM13	YWHAE	JAK1
			TSPY3								ZNF714	TTC19		PROSC	ZBED3	JMJD1C
			TSPY8								ZNF740	TTC30A		PRR14L	ZBTB34	KANK2
			TSR1								ZNF772	TTL		PRR5L	ZBTB37	KANSL3
			TTC30A								ZNF781	TULP4		PRRG3	ZBTB4	KBTBD11
			TTLL3								ZNF800	TVP23A		PRSS54	ZBTB43	KBTBD12
			TWIST2								ZNF830	TWF1		PSD4	ZC3H10	KCNA1
			TXNDC17								ZNF84	TXLNG		PTBP2	ZCCHC5	KCNJ6
			TYW5								ZNF845	U2SURP		PTCH1	ZDHHC18	KCNK10
			UBAC2								ZNF850	UBA6		PTCHD3	ZDHHC6	KCNMB1
			UBFD1								ZYG11B	UBE2A		PTER	ZDHHC8	KCTD21
			UBN2								MARCH1	UBE2D2		PTGDR2	ZDHHC9	KDM4E
			UBR1								MARCH7	UBE2K		PTP4A1	ZEB2	KHNYN
			UGGT1								SEPT6	UBE4A		RAB3B	ZER1	KIAA1377
			UNC45B								SEPT14	UBN2		RADIL	ZFHX2	KIAA1549L
			UNG								ABCA5	UBQLN2		RASGRF1	ZFHX3	KIF26B
			USP14								ABCA8	UBQLN4		RASSF2	ZFP36	KIF5A
			USP39								ABCD2	UBR5		RB1	ZFP36L1	KIRREL
			VAMP1								ABCG1	UEVLD		RBM18	ZFP41	KLF12
			VEGFB								ABI1	UFM1		RBM28	ZFPM1	KLF8
			VEZT								AC008964.1	UGDH		RBM48	ZHX3	KMT2A
			VPRBP								AC012215.1	UGT8		RBM7	ZIC3	KNDC1
			VPS33B								AC026310.1	UHMK1		RFX7	ZMIZ2	KRT78
			VTA1								AC127496.1	ULK2		RGAG1	ZNF112	KRTAP10-7
			WDFY4								AC132872.2	UNC80		RGMA	ZNF2	KRTAP4-12
			WFDC12								ACACB	UQCRB		RHD	ZNF24	KRTAP5-10
			WNK3								ACADM	URI1		RIN3	ZNF282	LAMP3
			WNT2B								ACADSB	USB1		RNF135	ZNF319	LAMTOR1
			WNT5B								ACKR2	USP12		RNF169	ZNF367	LCMT2
			WSCD2								ACN9	USP15		RNF43	ZNF429	LCOR
			WWC2								ACOX1	USP25		RP11-1055B8.7	ZNF444	LDB2
			XKR4								ACSBG1	USP37		RP11-111M22.2	ZNF500	LEPREL1
			XKR8								ACSM4	USP53		RP11-219B4.5	ZNF512B	LGALS12
			XKR9								ACSS3	UTP23		RP11-410N8.4	ZNF549	LIF
			XXbac-BPG32J3.20								ACTR2	UTP3		RP11-93B14.6	ZNF593	LILRA6
			XYLB								ACTR3B	VANGL1		RPAP2	ZNF609	LILRB5
			YEATS2								ACTR8	VDAC2		RPL18A	ZNF622	LNPEP
			YPEL5								ACVR1B	VGLL3		RPL23	ZNF704	LOH12CR2
			ZBTB11								ACVR2A	VKORC1L1		RPL37A	ZNF710	LPHN1
			ZBTB34								ADAM17	VLDLR		RPL3L	ZNF747	LPP
			ZBTB37								ADAM23	VPS26A		RPRD1A	ZNF76	LPPR1
			ZBTB44								ADAMTS2	VPS36		RRP8	ZNF764	LRP1
			ZBTB46								ADAMTS20	VSIG1		SCN9A	ZNF780B	LRP2BP
			ZC3H7A								ADC	WBP4		SCUBE2	ZNF880	LRRC16B
			ZC3H8								ADCYAP1	WDR11		SENP1	ZNRF1	LRRN1
			ZDHHC21								ADIPOQ	WDR26		SERF1A	ZSCAN29	LUZPP1
			ZFP30								ADRB1	WDR35		SERHL2	ZYG11B	LY6G5B
			ZFYVE20								ADRBK1	WDR37		SERTAD3	ATXN7L2	LYRM9
			ZKSCAN1								ADRBK2	WDR47		SETD8	CDH8	LYST
			ZKSCAN2								AFF1	WDR7		SH2D7	CSF2RA	LZIC
			ZKSCAN5								AFF3	WDR82		SHBG	FAM78B	LZTS3
			ZNF10								AFF4	WNK3		SHF	FNBP1	MAML2
			ZNF142								AGAP1	WWC2		SIGLEC9	JADE2	MAN1A2
			ZNF185								AGO1	WWP1		SIK1	LIMS3	MAP3K4
			ZNF202								AGO3	XCL1		SLC16A2	MTA1	MAP3K9
			ZNF221								AHCYL2	XCL2		SLC22A14	MXD3	MAPK8
			ZNF225								AHSA2	XKR4		SLC30A6	NEURL1	MAPK8IP2
			ZNF226								AIG1	XPNPEP1		SLC35D1	NEURL2	MAT2A
			ZNF236								AIMP1	XPNPEP3		SLC41A1	SLC26A6	MAVS
			ZNF35								AK1	XRN1		SLC45A3	SLC34A1	MBD6
			ZNF37A								AK3	YIPF5		SLFN5	VEPH1	MBNL3
			ZNF410								AK4	YME1L1		SLIT3	ZNHIT3	MBP
			ZNF460								AKAP17A	YOD1		SMO	ABL1	MCOLN3
			ZNF480								AKIRIN1	ZBTB10		SNURF	ACACA	MDGA2
			ZNF521								AKT2	ZBTB11		SNX18	ACAN	MDN1
			ZNF555								AKT3	ZBTB20		SNX22	ACAP3	MED1
			ZNF570								AL031663.2	ZBTB21		SNX29	ACSL4	MED28
			ZNF619								AL117190.3	ZBTB25		SOBP	ACSS2	MEIS2
			ZNF638								AL133373.1	ZBTB41		SPATS2L	ADAM12	MEIS3
			ZNF705B								AL162407.1	ZBTB44		SPECC1	ADAM17	MEX3C
			ZNF705G								AL353791.1	ZBTB8A		SPG20OS	ADAP1	MFI2
			ZNF740								AL590452.1	ZC3H11A		SPIB	ADARB1	MFSD7
			ZNF747								AL591684.1	ZC3H6		SPTB	ADM2	MLIP
			ZSCAN2								AL603965.1	ZC3HAV1L		SRCAP	AGAP2	MMP24
											AL645728.1	ZCCHC8		SSH3	AGPAT3	MMRN2
											AL953854.2	ZDHHC15		SSR3	AGPAT4	MOCOS
											ALDH1A3	ZDHHC17		STAG3	AHCYL1	MOCS1
											ALG14	ZDHHC2		STARD5	AHDC1	MOSPD3
											AMD1	ZDHHC20		STARD8	AHRR	MPPED1
											AMER2	ZDHHC21		STC1	AIF1L	MR1
											AMMECR1	ZEB2		STX16	AK1	MRPL19
											ANK3	ZFAND5		STYXL1	AKT2	MS4A14
											ANKIB1	ZFP82		SUGT1	ALDOC	MTL5
											ANKRD10	ZFP91		SV2A	ALKBH6	MTX3
											ANKRD32	ZFR		SYNDIG1L	ALX3	MUC20
											ANKRD34C	ZIK1		SYT12	ALX4	MYEOV
											ANKRD42	ZKSCAN7		SYT8	AMT	MYH14
											ANKRD46	ZMYND11		TACC1	ANAPC15	MYLK3
											ANKRD50	ZNF117		TAOK2	ANGPT4	NARS
											ANKRD6	ZNF124		TAT	ANK1	NAV3
											ANLN	ZNF133		TBC1D13	ANKRD23	NCKIPSD
											ANP32B	ZNF148		TBC1D28	ANKRD33B	NECAP2
											ANP32E	ZNF184		TCEB1	ANKRD45	NFAT5
											AP000679.2	ZNF239		TDRD5	ANKRD66	NHLRC4
											AP1G1	ZNF264		TFE3	AP5Z1	NKTR
											AP3B1	ZNF273		TGFB1	APC2	NKX2-4
											AP4E1	ZNF28		THSD4	AQP9	NLN
											ARFGEF2	ZNF280B		TICAM1	AREL1	NOD1
											ARFIP1	ZNF292		TIMP3	ARHGEF17	NOP2
											ARHGAP11A	ZNF311		TINAGL1	ARHGEF7	NOX5
											ARHGAP20	ZNF322		TMC6	ARL3	NPFFR1
											ARHGAP5	ZNF326		TMEM154	ATAD3B	NPNT
											ARHGEF26	ZNF345		TMEM179	ATP11A	NR4A2
											ARHGEF28	ZNF395		TMEM239	ATP1A2	NR6A1
											ARHGEF38	ZNF445		TMEM95	ATP6V1D	NTN1
											ARHGEF7	ZNF468		TMEM98	ATP8B2	NUTM2E
											ARL10	ZNF486		TNFSF4	ATXN3	NXPH4
											ARL15	ZNF492		TNKS1BP1	B3GNT6	NYNRIN
											ARL3	ZNF501		TNR	B3GNT7	OLFML1
											ARL4A	ZNF503		TNS3	BACH2	OLIG2
											ARL5B	ZNF518B		TOM1	BAIAP2	ONECUT3
											ARMC1	ZNF550		TOP1	BASP1	OR11A1
											ARMC10	ZNF559		TOR1AIP1	BAZ1B	OR12D3
											ARMC8	ZNF566		TPD52L1	BBS5	OSGIN2
											ARNT	ZNF572		TPRXL	BCAM	OXSR1
											ARNTL2	ZNF587B		TRABD	BCKDK	P2RX7
											ARPC5	ZNF608		TRIM44	BCL2	PABPC3
											ARPP19	ZNF624		TRIM52	BCL2L13	PAPOLG
											ASAH2B	ZNF627		TRIOBP	BCL2L2	PAPPA2
											ASIC2	ZNF649		TRPC4AP	BCL2L2-PABPN1	PAQR3
											ASUN	ZNF652		TTC31	BCR	PAQR8
											ASXL2	ZNF655		TTL	BEND4	PATE4
											ATAD2B	ZNF680		TUBB1	BIK	PAX1
											ATAD3C	ZNF681		TUBD1	BMP8A	PAX8
											ATCAY	ZNF736		TXLNA	BNC2	PCDHA1
											ATE1	ZNF737		UBE2W	C11orf87	PCDHA10
											ATM	ZNF747		UBR2	C15orf53	PCDHA11
											ATMIN	ZNF770		UBXN11	C19orf44	PCDHA12
											ATP10D	ZNF783		UCKL1	C19orf47	PCDHA13
											ATP1A1	ZNF792		UPF1	C20orf27	PCDHA2
											ATP2B1	ZNF813		USHBP1	C8orf58	PCDHA3
											ATP6V1C1	ZNF850		USP49	C9orf16	PCDHA4
											ATRN	ZNHIT3		VCL	CABLES2	PCDHA5
											ATXN1L	ZRANB2		VENTX	CAMK2B	PCDHA6
											ATXN3	ZRANB3		VOPP1	CAMK2G	PCDHA7
											ATXN7	ZSWIM6		VPS13B	CAMK2N2	PCDHA8
											B3GALT1	ZXDB		VPS25	CANX	PCDHAC1
											B3GALT5	CAMTA1		VPS37B	CASKIN2	PCDHAC2
											B3GNT2	CD55		VWA1	CASP7	PCNP
											B4GALT6	DENND1B		WASL	CASR	PCNXL2
											BAG2	DPH6		WDFY4	CBFA2T3	PDE4D
											BAI3	EPB41L5		WIPI1	CCDC102A	PDE5A
											BAMBI	FAM120C		WNK2	CCDC113	PDGFB
											BARX2	FGFR1OP2		WNT10B	CCDC177	PDK2
											BAZ1A	GABPB1		WNT11	CCDC180	PDLIM4
											BBX	KDM7A		WSCD2	CCDC40	PDYN
											BCAP29	PARP9		WTIP	CCDC61	PEAK1
											BCAT1	PCDH9		XKR4	CCDC85C	PEAR1
											BCKDHB	PDE1C		XXbac-BPG32J3.20	CCDC97	PER1
											BCL10	SLC26A7		YIPF4	CD276	PHF12
											BCL11B	SLC6A15		ZBTB26	CD300LB	PHLDB1
											BCL2L1	SPTBN1		ZBTB37	CD7	PIANP
											BCL2L15	STAU2		ZBTB38	CDC42BPB	PIGS
											BHLHE40	MARCH7		ZBTB8B	CDH10	PIGV
											BICC1	SEPT10		ZDHHC21	CDH22	PIK3CD
											BLCAP	AADAT		ZDHHC4	CDHR3	PILRB
											BLOC1S6	AAK1		ZFYVE27	CDIP1	PIP5KL1
											BMP2K	ABCA12		ZGLP1	CDK5RAP3	PITX2
											BMP3	ABCC9		ZNF124	CDKN2D	PKP2
											BMPR2	ABCD2		ZNF141	CENPN	PLA2G16
											BMS1	ABCG2		ZNF2	CENPV	PLA2R1
											BOD1L1	ABHD13		ZNF233	CHGA	PLXNA3
											BRIP1	ABI2		ZNF250	CHMP1A	PLXNB1
											BTG3	AC010441.1		ZNF277	CHURC1-FNTB	PLXNC1
											BTLA	AC023632.1		ZNF285	CIB2	PODXL
											BTRC	AC024257.1		ZNF366	CILP2	POFUT2
											BUB3	AC068987.1		ZNF416	CISD3	POLDIP3
											BVES	ACKR2		ZNF488	CLEC11A	POMT2
											BZW2	ACOX1		ZNF511	CLN6	POTEE
											C10orf118	ACOX3		ZNF611	CNGB1	POTEG
											C11orf30	ACVR1C		ZNF620	CNN2	POTEM
											C11orf53	ADAM10		ZNF621	CNNM3	POU2AF1
											C11orf57	ADAM12		ZNF672	CNNM4	POU5F1B
											C11orf87	ADAMTSL3		ZNF678	CNOT2	PP13004
											C12orf23	ADARB1		ZNF713	CNOT6L	PPARGC1B
											C14orf142	ADCY7		ZNF793	CNTFR	PPL
											C14orf2	ADK		ZNF829	CNTNAP1	PPP1R9A
											C14orf39	ADRBK2		ZNF835	COA5	PPP2R3A
											C15orf38-AP3S2	ADSS		ZNF844	COL18A1	PPP6C
											C16orf52	AFF2		ZNF880	COL23A1	PRDM2
											C16orf72	AGFG1		ZSWIM8	COL4A3BP	PRDM6
											C16orf87	AGO3			CPLX1	PRKACG
											C1GALT1	AHCTF1			CPNE5	PROCR
											C1orf21	AHSA2			CPSF7	PROSC
											C20orf194	AIPL1			CRCP	PRPF3
											C20orf197	AJAP1			CSK	PRR14L
											C22orf29	AK4			CSRP1	PSD4
											C2orf43	AKAP11			CSTB	PSG11
											C2orf83	AKAP6			CTDSP1	PTGFRN
											C2orf88	AKIRIN1			CX3CL1	PTGIS
											C3orf33	AL009178.1			CYB561	PTPN1
											C3orf58	AL136115.1			CYB561D1	PURA
											C3orf72	AL161915.1			CYP46A1	PURB
											C4orf32	AL353791.1			CYTH1	PVRL1
											C4orf40	AL953854.2			DAG1	PXN
											C5orf47	ALDH6A1			DAGLA	PYROXD1
											C5orf51	ALKBH8			DAP	RAB11FIP1
											C6orf106	AMOT			DDA1	RAB3B
											C6orf222	ANGPTL1			DEAF1	RAB41
											C7orf57	ANKAR			DENND2A	RBFOX2
											C7orf60	ANKFY1			DGKZ	RBM28
											C8orf37	ANKRD13C			DHRSX	RBMX
											C9orf64	ANKRD20A1			DIABLO	RBMY1B
											C9orf9	ANKRD20A2			DIP2C	RCOR1
											CAAP1	ANKRD20A4			DIS3L2	RELA
											CACNB4	ANKRD32			DLGAP3	RFX1
											CACYBP	ANXA2R			DMRT2	RGS17
											CADPS2	ANXA4			DNAJC30	RHBDD1
											CAMK2D	AP1G1			DNAJC6	RHOU
											CAMK4	AP3B1			DNPH1	RNF165
											CAND1	API5			DOCK3	RP11-302B13.5
											CAPZB	APLN			DOK7	RP11-422N16.3
											CASP3	APOBEC3G			DRD2	RP11-664D7.4
											CASP6	APPL1			DUSP3	RP11-723O4.6
											CAST	AQPEP			EAF1	RP5-850E9.3
											CBR4	ARCN1			EFS	RPAP2
											CBX5	ARFGEF2			ELAVL3	RPGRIP1L
											CBX6	ARFIP1			ENG	RSBN1
											CCDC112	ARHGAP18			ENOSF1	RUFY1
											CCDC115	ARHGAP31			EPHA2	SAMD1
											CCDC127	ARHGEF26			EPHA8	SAMD4A
											CCDC149	ARHGEF6			EPHB2	SASH1
											CCDC6	ARID4B			ERGIC1	SBNO2
											CCDC73	ARIH1			ERMAP	SCAI
											CCDC77	ARL4A			EXOC7	SCARB2
											CCL7	ARL5B			FA2H	SCN3B
											CCNH	ARL6IP1			FADS1	SCN8A
											CCNJ	ARL8B			FAF2	SCRT1
											CCNT2	ARX			FAM129C	SEC14L5
											CCNY	ASAH2			FAM170B	SELPLG
											CCR4	ASAP2			FAM193A	SEMA4D
											CCSER1	ASF1A			FAM19A5	SEMA5A
											CCSER2	ASH1L			FBXL16	SEMA6A
											CD109	ASZ1			FBXL20	SERINC4
											CD160	ATE1			FIBCD1	SETD1B
											CD38	ATG13			FJX1	SEZ6
											CDC27	ATP13A3			FKBP5	SFT2D2
											CDC40	ATP6V0A2			FOLR2	SGSM1
											CDC42BPA	ATP6V0E1			FOXJ1	SGTA
											CDH4	AUTS2			FOXK1	SH3RF2
											CDK11B	B3GALT1			FURIN	SH3TC2
											CDK13	BACH1			FXYD6	SHISA5
											CDK2AP1	BAG2			FZD9	SHISA7
											CDK5R1	BAG4			GAB2	SIGLEC1
											CDKAL1	BAI3			GABARAP	SIGLEC10
											CDON	BAX			GAL3ST3	SIGLEC6
											CEBPA	BBOX1			GDPD5	SIX5
											CEBPG	BCAP29			GFPT1	SLC16A2
											CECR2	BCL10			GIGYF1	SLC16A3
											CELF1	BCL2			GJA5	SLC16A9
											CENPC	BCL2L11			GLI4	SLC1A2
											CEP104	BICC1			GLP1R	SLC1A3
											CEP290	BLOC1S4			GPIHBP1	SLC25A45
											CEP350	BMP2K			GPR107	SLC25A51
											CEP44	BMP3			GPR108	SLC29A2
											CEP57L1	BNC2			GPR89B	SLC35A2
											CEP78	BRAF			GPSM1	SLC35F1
											CEP85L	BRD7			GPSM3	SLC39A13
											CERS3	BRINP2			GRID1	SLC7A8
											CERS6	BRIP1			GRIN1	SLCO2A1
											CGNL1	BRPF3			GRM4	SNRNP70
											CHAF1B	BRS3			GSK3A	SNX21
											CHD2	BTAF1			GTF2H3	SNX33
											CHD6	BTBD7			GTF3C1	SOWAHA
											CHDH	BTG1			GTPBP2	SP1
											CHIC2	BZW1			GUCY1A2	SPDYE3
											CHMP7	C10orf107			HAAO	SPN
											CHN2	C10orf11			HDX	SPPL3
											CHRNA7	C10orf118			HIRA	SRCAP
											CHST1	C11orf58			HOXA3	SRSF2
											CHST15	C11orf82			HOXC4	SRXN1
											CHST4	C12orf4			HP1BP3	ST3GAL1
											CIRBP	C14orf105			HSF5	STAG2
											CISD1	C14orf28			HSPA6	STARD5
											CISD2	C14orf39			IFIT3	STRN4
											CIT	C15orf54			IGDCC3	STX7
											CITED2	C16orf72			IKZF3	SUGT1
											CLCN3	C18orf54			INF2	SUPT16H
											CLDN12	C18orf63			INHBB	SVEP1
											CLDN23	C1orf168			INPP5B	SYN1
											CLEC2D	C1orf173			IQSEC1	SYT11
											CLEC4D	C21orf62			ITGA5	TAF7L
											CLIC2	C2orf47			ITIH5	TAF8
											CLIC4	C3orf58			ITM2C	TAOK3
											CLIP4	C3orf70			ITPKB	TBC1D22B
											CLK4	C4orf19			IVD	TBC1D29
											CLLU1OS	C4orf26			JAG2	TBCK
											CLTC	C4orf32			JDP2	TBL3
											CMC1	C4orf40			KAZN	TBXA2R
											CMPK1	C5orf47			KCNA6	TESPA1
											CMTM4	C5orf63			KCNAB2	TFDP2
											CNKSR3	C6orf89			KCNG1	TFIP11
											CNN2	C7orf60			KCNG4	TFR2
											CNNM2	C7orf73			KIF3A	TGFB2
											CNOT11	C9orf41			KIF3C	TGM4
											CNOT6	CACNA2D1			KIRREL3	THAP11
											CNPY1	CACNG3			KLF12	THBD
											CNR2	CALD1			KLF13	THRA
											CNTN1	CAND1			KLHDC10	THRAP3
											CNTN5	CANT1			KLHDC8A	TLE4
											CNTNAP3B	CAPRIN2			KLHL21	TM4SF1
											COL19A1	CASC1			KLHL25	TMC8
											COL28A1	CASC10			KLHL3	TMEM101
											COL5A1	CASK			KLK6	TMEM158
											COL8A1	CASP7			KNCN	TMEM170A
											COLCA1	CAV1			KPNA3	TMEM174
											COMMD2	CBX5			KPRP	TMEM189
											CORO1C	CCDC109B			KRT16	TMEM216
											COX7A2L	CCDC137			KRT36	TMEM246
											COX7B	CCDC144NL			KRT81	TMEM30B
											CPA4	CCDC171			KRT9	TMEM30C
											CPEB3	CCDC173			KRTAP2-1	TMEM59L
											CPS1	CCDC38			KY	TMEM63C
											CRCP	CCDC71L			LAD1	TMEM98
											CREB5	CCDC82			LCN8	TMLHE
											CRIM1	CCDC90B			LCT	TNFRSF10A
											CROT	CCNA2			LETM1	TNFSF12
											CRP	CD47			LHPP	TNIK
											CRTAP	CD84			LHX3	TNR
											CRX	CD8A			LHX8	TRABD2A
											CSDE1	CDC37L1			LRIT1	TRAPPC1
											CSMD1	CDC42EP3			LRRC37A3	TRAPPC10
											CSRNP3	CDC42SE2			LRRIQ1	TRERF1
											CSTF2T	CDC5L			LRTM2	TRIM13
											CTBS	CDC73			MAFK	TRIM33
											CTD-2162K18.4	CDH6			MAP2K3	TRIM39
											CTD-2510F5.6	CDH8			MAP3K10	TRIP12
											CTDSPL2	CDK12			MAPK3	TRMT2B
											CUL4A	CDK13			MAPKAPK2	TRMU
											CUL5	CDK14			MAX	TSPAN31
											CWC25	CDY2A			MED22	TTC9
											CXCL14	CDY2B			MEF2A	TVP23C-CDRT4
											CXorf22	CELF1			MEGF6	UBA2
											CXorf23	CELF3			MEX3C	UBQLN4
											CXorf36	CENPE			MGAT5	UPF2
											CYB5R4	CENPQ			MKNK2	UQCR11
											CYBRD1	CEP104			MLLT1	USH1G
											CYLD	CEP41			MMEL1	USP38
											CYP1B1	CEP68			MMP14	USP51
											CYP26B1	CEP76			MNT	UTP11L
											CYP2B6	CEP89			MON1B	UVRAG
											CYP2U1	CHST14			MPZ	VAV3
											DAB1	CHSY3			MPZL1	VDR
											DAB2	CHUK			MSI2	VIPR2
											DAPP1	CIT			MTHFR	VPS13A
											DAZL	CKS2			MTR	VPS4B
											DBT	CLCN3			MTUS2	VPS52
											DCAF4L1	CLCN5			MUC3A	VPS72
											DCAF4L2	CLDN8			MUC6	VSIG4
											DCAF8	CLEC4D			MVD	VWA5A
											DCHS2	CLIC4			MYNN	VWC2L
											DCK	CLIP1			MYO1E	WASF1
											DCP2	CLK4			MZF1	WASF2
											DDA1	CLYBL			NACC1	WBSCR17
											DDI2	CMC1			NAPG	WDFY4
											DDIT4L	CMPK1			NAT8L	WDR78
											DDX20	CNGA3			NCS1	WDR91
											DDX52	CNKSR2			NCSTN	WIPF1
											DDX58	CNKSR3			NDEL1	WIPF2
											DDX60L	CNNM2			NDOR1	WIPF3
											DERL2	CNTD1			NDRG4	WNK2
											DFFB	CNTNAP3B			NDUFA11	WNT9B
											DGAT2	COG6			NDUFA4L2	XCR1
											DGKB	COL12A1			NDUFS7	XKR4
											DGKE	COMMD2			NEBL	XKR7
											DGKI	CPD			NEDD4L	XKR8
											DHRS4-AS1	CPEB2			NFAM1	XPNPEP3
											DHX8	CPEB4			NFIX	XRRA1
											DKFZP434H0512	CRIM1			NGB	YBX2
											DLG3	CSNK1A1			NICN1	ZBTB26
											DLGAP2	CSPP1			NPLOC4	ZBTB37
											DLL4	CSTB			NPTX1	ZBTB38
											DLX6	CTB-186H2.3			NRGN	ZCCHC16
											DMRTA1	CTBS			NSMF	ZDBF2
											DMXL2	CTDSPL2			NT5M	ZDHHC16
											DNA2	CTNND1			NTN1	ZDHHC18
											DNAJB14	CUL5			NTNG1	ZDHHC21
											DNAJC10	CXADR			OLFML1	ZKSCAN1
											DNAJC16	CXCL11			OLFML2A	ZKSCAN8
											DNAJC3	CXCL5			OPRL1	ZNF174
											DNM3	CXorf23			ORMDL3	ZNF407
											DNTTIP2	CYP3A4			OS9	ZNF512
											DOK6	CYSLTR1			OXNAD1	ZNF561
											DPF2	CYSLTR2			P2RX2	ZNF562
											DPF3	CYTH3			P2RY2	ZNF621
											DPP8	CYYR1			P2RY8	ZNF74
											DPY19L4	DAB1			PAQR4	ZNF782
											DSC2	DAB2			PARVA	ZNF81
											DTD2	DBT			PAX5	ZNRF3
											DTHD1	DCC			PAX9
											DTL	DCK			PCBP2
											DTX3L	DCLRE1C			PCM1
											DTX4	DCT			PCSK5
											DUSP1	DCTN5			PDE2A
											DUSP10	DDAH1			PDXK
											DUSP19	DDHD2			PEX19
											DUSP4	DDX3X			PHF1
											DUSP5	DDX46			PI16
											DUT	DENND6A			PIK3R2
											EAF1	DESI2			PIP4K2B
											EBF2	DGKB			PKD1L2
											EBF3	DGKH			PLA2G2F
											EDEM3	DGKI			PLCD4
											EEA1	DIEXF			PLD2
											EEF2K	DIS3			PLEKHG2
											EFNA5	DKC1			PLEKHG4B
											EFNB1	DKFZP779L1853			PLEKHM2
											EFNB2	DLGAP2			PLRG1
											EFR3A	DMC1			PMM1
											EGR1	DNAJA1			PNKD
											EGR2	DNAJB7			POLM
											EGR4	DNAJC16			POLR2F
											EHD4	DNAJC21			PPFIA3
											EIF3F	DNAJC24			PPHLN1
											EIF3H	DNAJC3			PPIL2
											EIF4E	DNAL1			PPM1G
											EIF4E3	DNM3			PPP1R1A
											EIF5B	DOK6			PPP1R9A
											ELAVL3	DPP8			PPP2R2C
											ELK1	DPY19L1			PRKCD
											ELK4	DPY19L2			PRODH
											ELP2	DPY19L4			PROM2
											EMILIN1	DR1			PROX2
											EMR2	DRGX			PRPF31
											EN2	DSC3			PRRC1
											ENAH	DSG4			PRRC2B
											ENPP1	DSTN			PSMF1
											ENPP4	DUSP19			PTGDS
											ENTPD1	DUSP9			PTMS
											EOGT	DVL3			PTOV1
											EPC2	DYNLL2			PTP4A3
											EPHA2	DYRK1A			PYGB
											EPHA7	DYRK2			RAB2A
											EPHB4	DYX1C1			RAB3D
											EPS8	E2F3			RAB40C
											EPT1	E2F7			RAB4B
											ERBB2IP	EBF3			RARA
											ERCC4	EDNRB			RARG
											ERLIN2	EFCAB10			RASA4
											ERO1L	EFNA5			RASA4B
											ERO1LB	EGLN3			RASSF2
											ESR1	EIF2AK4			RASSF7
											ESR2	EIF3M			RBFOX1
											ESRRG	EIF4E			RBM14-RBM4
											ETAA1	EIF4E3			RBM4
											ETV1	EIF5A2			RBM8A
											ETV5	EMC1			RCC2
											EVX2	EMCN			RCCD1
											EXTL2	ENAH			RCN3
											F11R	ENPP4			REEP5
											FAM102B	ENPP5			RGS3
											FAM105A	ENTPD1			RHOQ
											FAM129A	EP300			RIMKLA
											FAM133A	EPHA5			RIMS3
											FAM134B	EPPK1			RNF121
											FAM162A	EPT1			RNF19B
											FAM178A	ERBB2IP			RNF208
											FAM179B	ERG			RNF26
											FAM198A	ERI1			RNF44
											FAM199X	ERLEC1			RNFT2
											FAM19A5	ERO1LB			RPL13
											FAM204A	ERVMER34-1			RPUSD1
											FAM208A	ESR1			S100A16
											FAM208B	ESRP1			SALL3
											FAM20B	ETAA1			SAMD14
											FAM210B	ETV3			SAMHD1
											FAM217B	EXT1			SBK1
											FAM221A	EXTL2			SBNO1
											FAM46A	FADS1			SCN1B
											FAM46C	FAM103A1			SCNN1A
											FAM46D	FAM105A			SDC1
											FAM49A	FAM105B			SEC22C
											FAM60A	FAM114A1			SEMG1
											FAM63B	FAM115A			SERPINH1
											FAM64A	FAM134B			SESN2
											FAM9C	FAM13B			SEZ6L2
											FAT3	FAM173B			SGPP2
											FAT4	FAM174A			SGSM1
											FBXL4	FAM175B			SGSM2
											FBXO11	FAM179A			SH3BP5L
											FBXO30	FAM198A			SH3PXD2B
											FBXO45	FAM198B			SHB
											FBXO48	FAM208A			SHC2
											FBXW11	FAM211A			SIGLEC1
											FCHSD2	FAM216B			SKI
											FEM1C	FAM229B			SLC25A10
											FERMT1	FAM47E-STBD1			SLC25A34
											FGD2	FAM63B			SLC26A1
											FGD4	FAM65B			SLC2A1
											FGD5	FAM69A			SLC31A1
											FGD6	FAM73A			SLC35B2
											FGF10	FAM83F			SLC38A1
											FGF5	FAM84A			SLC4A8
											FGFR1OP	FAM92A1			SLC6A19
											FGFR1OP2	FAM9C			SLC7A4
											FHL5	FBXL4			SLC8A3
											FIBIN	FBXL5			SLC9A5
											FIGN	FBXO25			SMAD7
											FIP1L1	FCGR2B			SMG6
											FITM2	FCHO2			SMIM2
											FKBP15	FCRL2			SMPD3
											FKBP1C	FEM1B			SMYD5
											FKBP7	FEZ2			SNRPD3
											FLVCR1	FGF20			SNX8
											FMN1	FGF5			SOAT1
											FMN2	FGFR1OP			SOX13
											FMR1	FKBP15			SPATA33
											FOXD3	FKBP1C			SPDEF
											FOXF1	FLG2			SPEG
											FOXJ3	FLT1			SPNS2
											FOXK1	FLVCR1			SPOCK2
											FOXN3	FMN2			SPTBN1
											FOXO1	FNIP1			SRP9
											FOXP1	FOXA1			SRRD
											FPGT	FOXD1			ST3GAL1
											FREM2	FOXF1			ST6GALNAC3
											FRK	FOXK1			STEAP2
											FRMD4B	FOXN3			STK32B
											FRRS1L	FOXP1			STMN3
											FRS2	FREM2			STON1
											FRYL	FRG2			STPG1
											FSIP1	FRG2B			STRA6
											FSIP2	FRG2C			STRN
											FSTL1	FRK			SUFU
											FUBP1	FRMD4A			SUMF1
											FUNDC2	FRMD6			SUV39H1
											FUS	FRRS1L			SYT5
											FUT4	FRS2			SYVN1
											FUT8	FSIP1			TANGO2
											FXR1	FSTL1			TBC1D16
											FXYD7	FXR1			TBC1D22A
											FYB	G3BP2			TBX15
											FZD1	GALC			TCP11L1
											G3BP1	GALNT7			TEC
											G3BP2	GALNTL6			TENM3
											G6PC	GAREM			THRAP3
											GABPB2	GCA			TIAM1
											GAGE1	GCSAM			TIMM13
											GAL3ST3	GDA			TMEM127
											GALNT5	GDAP2			TMEM139
											GALNT7	GEN1			TMEM143
											GALNTL6	GHR			TMEM164
											GAPVD1	GHRL			TMEM18
											GAREM	GJB7			TMEM201
											GATAD2B	GJC1			TMEM229B
											GBP2	GLCE			TMEM231
											GBP4	GLRA3			TMEM59
											GCLC	GLTSCR1L			TMEM63B
											GCNT1	GMFB			TMEM86A
											GCNT4	GMPS			TMX4
											GDAP2	GNA13			TNFRSF4
											GDF6	GNAI3			TNFSF15
											GEM	GNAL			TNS1
											GEMIN6	GNPDA2			TOR2A
											GFOD1	GNPTAB			TPCN2
											GFRA1	GNS			TPPP
											GHR	GOLGA7			TPSB2
											GIGYF2	GOLGA8A			TRAF1
											GJC1	GOLGA8B			TRAF7
											GK	GOLGA8I			TRAIP
											GLCCI1	GOLM1			TRAM2
											GLRA2	GORASP2			TRIAP1
											GLRA3	GPC4			TRIM11
											GLTSCR1L	GPM6A			TRIO
											GMEB1	GPR137C			TRMT61A
											GMFB	GPR151			TSR2
											GMFG	GPR160			TTC7B
											GNAL	GPRIN3			TUBA8
											GNAQ	GREB1			TUBGCP3
											GNPNAT1	GREB1L			UBALD1
											GOLGA1	GRIN3A			UBL5
											GOLGA3	GSDMA			UBOX5
											GOLGA6L6	GSTM2			UCK2
											GOLPH3	GTF2H1			UGT3A2
											GOPC	GTF2H5			ULK3
											GPATCH11	GTF3C4			UNC13D
											GPBP1	GUCY1B3			UNC5A
											GPBP1L1	GXYLT2			UNC80
											GPR111	HACE1			UNK
											GPR132	HCFC1			VAMP1
											GPR157	HDAC2			VAPB
											GPR180	HDAC4			VASH1
											GPR85	HEATR1			VAT1
											GPRC5A	HEBP2			VCL
											GPRIN3	HECTD1			VDR
											GRAMD1C	HECTD2			VPS72
											GRB10	HECW2			VWA3A
											GREB1	HELLS			VWC2
											GRHL2	HELZ			WDR82
											GRIA4	HES1			WDTC1
											GRID2	HEY2			WNT7B
											GRIK2	HHEX			WNT9B
											GRIK4	HIAT1			WWC2
											GRIN2B	HIATL1			YPEL3
											GRM3	HIP1			ZADH2
											GRSF1	HIPK2			ZBTB46
											GSTCD	HIST1H2BN			ZC3H7B
											GTDC1	HLCS			ZDHHC12
											GTF2H5	HMGCR			ZDHHC3
											GTPBP1	HMGCS1			ZFAT
											GTPBP10	HNF4A			ZFYVE28
											GTPBP4	HNRNPA0			ZMAT2
											GUCY1A3	HNRNPA2B1			ZMYND10
											GXYLT2	HNRNPLL			ZNF275
											H1FX	HNRNPM			ZNF343
											H3F3B	HNRNPR			ZNF519
											H6PD	HOXA3			ZNF532
											HABP4	HOXB3			ZNF583
											HACE1	HPSE			ZNF853
											HAS2	HSF2BP			ZNRF3
											HAS3	HSPA4L			ZSCAN25
											HAUS3	HSPB8			ZZZ3
											HCFC2	IER3IP1
											HDAC2	IGSF10
											HDGFRP2	IKBKAP
											HEATR3	IL11
											HECTD4	IL22
											HECW2	IL22RA2
											HELLS	IL33
											HEPACAM2	IL6ST
											HERC1	IMPAD1
											HERC3	IMPG1
											HIATL1	INHBA
											HIBCH	INPP4A
											HJURP	INSM1
											HK2	INTS8
											HLTF	INTU
											HMCN1	IPO5
											HMGA2	IRF1
											HMGB1	IRF4
											HMGB3	IRX5
											HMGN1	ISL1
											HMOX1	ITCH
											HNF4G	ITGA2
											HNRNPA0	ITGAE
											HNRNPA1	ITGAM
											HNRNPA2B1	ITGB8
											HNRNPA3	ITSN1
											HNRNPUL2	JAK2
											HOMER1	KAL1
											HOOK1	KAT2B
											HOPX	KAT6A
											HOXA10	KCMF1
											HOXD1	KCNA2
											HP1BP3	KCNE2
											HPS3	KCNJ15
											HS3ST3B1	KCNJ16
											HSDL1	KCNJ6
											HSPA4L	KCNK10
											ICK	KCNK2
											ID4	KCNMB2
											IDH3A	KCNQ3
											IER5	KCNT2
											IFIT2	KCTD16
											IFRD1	KDM2A
											IGF1R	KDM3B
											IGFBP5	KDM4C
[truncated: 1,606 more rows]

## Sheet: Table S5
miRNA	logFC	PValue
hsa-let-7a-2-3p	1.64718	0.001348
hsa-let-7a-5p	-1.03695	0.004513
hsa-let-7b-3p	-1.08999	0.035561
hsa-let-7b-5p	-1.15426	0.010046
hsa-let-7c-3p	1.08409	0.028081
hsa-let-7f-5p	-1.05391	0.006817
hsa-let-7g-5p	-0.572031	0.032243
hsa-miR-1-3p	-1.58745	0.023334
hsa-miR-101-5p	-1.27149	0.004266
hsa-miR-10a-5p	-1.6071	0.005825
hsa-miR-10b-3p	-0.789296	0.041089
hsa-miR-10b-5p	-0.93191	0.022455
hsa-miR-1226-3p	1.44379	0.024004
hsa-miR-1266-5p	-1.35652	0.005142
hsa-miR-1296-5p	0.859081	0.025061
hsa-miR-1306-5p	0.905864	0.030778
hsa-miR-1307-3p	1.01017	0.022641
hsa-miR-130b-3p	0.930986	0.014215
hsa-miR-130b-5p	1.29882	0.002944
hsa-miR-135b-5p	2.84175	0.000217
hsa-miR-142-3p	1.42312	0.018657
hsa-miR-1468-5p	1.0148	0.034636
hsa-miR-146b-3p	1.46182	0.002011
hsa-miR-146b-5p	1.14445	0.006723
hsa-miR-149-5p	-1.62056	0.0283
hsa-miR-150-3p	1.59613	0.006655
hsa-miR-150-5p	1.54098	0.012024
hsa-miR-153-3p	-2.46575	0.008747
hsa-miR-155-5p	0.842985	0.042497
hsa-miR-181b-3p	1.42768	0.004142
hsa-miR-181c-5p	-0.821764	0.045906
hsa-miR-182-5p	-1.39085	0.015824
hsa-miR-184	-2.80129	0.027275
hsa-miR-187-3p	2.1067	0.029922
hsa-miR-18a-5p	1.22247	0.003375
hsa-miR-190a-5p	-1.19589	0.017213
hsa-miR-190b	-4.31168	5.63e-08
hsa-miR-191-5p	-1.33551	0.000495
hsa-miR-194-3p	-1.15491	0.030817
hsa-miR-195-5p	-1.10876	0.044341
hsa-miR-197-3p	0.975929	0.004037
hsa-miR-200a-3p	-1.31243	0.011675
hsa-miR-200b-3p	-1.07681	0.016196
hsa-miR-221-3p	1.19427	0.007585
hsa-miR-222-3p	1.08778	0.004799
hsa-miR-222-5p	1.10777	0.00511
hsa-miR-223-3p	1.27634	0.020114
hsa-miR-224-5p	2.45086	3.99e-05
hsa-miR-26a-2-3p	-0.821696	0.029126
hsa-miR-26a-5p	-0.702703	0.042131
hsa-miR-26b-5p	-0.957764	0.017014
hsa-miR-29b-2-5p	-1.94753	0.000285
hsa-miR-29b-3p	-0.955625	0.031375
hsa-miR-29c-3p	-1.67904	0.000589
hsa-miR-29c-5p	-1.83199	0.000513
hsa-miR-30a-3p	-1.46521	0.001258
hsa-miR-30a-5p	-1.90155	5.71e-05
hsa-miR-30b-5p	-0.894017	0.003208
hsa-miR-30c-2-3p	-1.57426	0.0013
hsa-miR-30c-5p	-1.11159	0.005684
hsa-miR-31-3p	1.5116	0.038618
hsa-miR-3200-3p	1.40064	0.019789
hsa-miR-342-3p	-1.49716	0.005122
hsa-miR-342-5p	-1.24986	0.017143
hsa-miR-34a-5p	-0.724614	0.025834
hsa-miR-375	-3.27135	0.001071
hsa-miR-378a-3p	1.22826	0.003799
hsa-miR-378a-5p	1.7925	4e-07
hsa-miR-423-5p	-0.841243	0.02186
hsa-miR-425-5p	-0.936068	0.048447
hsa-miR-431-5p	1.07825	0.044775
hsa-miR-4444	-1.39172	0.007047
hsa-miR-452-5p	2.04054	0.000572
hsa-miR-455-3p	1.07635	0.033842
hsa-miR-4661-5p	1.31089	0.013382
hsa-miR-4772-3p	1.37008	0.011835
hsa-miR-483-3p	1.82438	0.028141
hsa-miR-500a-3p	0.807195	0.022707
hsa-miR-501-3p	1.26071	0.000982
hsa-miR-503-3p	1.19105	0.042804
hsa-miR-505-3p	1.30496	0.000301
hsa-miR-505-5p	1.43163	0.000512
hsa-miR-509-3p	1.71628	0.028582
hsa-miR-511-5p	1.99136	0.000813
hsa-miR-532-3p	0.823683	0.031512
hsa-miR-532-5p	0.717226	0.036767
hsa-miR-582-3p	1.49008	0.001662
hsa-miR-584-5p	1.99026	9.55e-05
hsa-miR-590-5p	0.829257	0.027202
hsa-miR-592	-1.67576	0.021202
hsa-miR-653-5p	-1.37823	0.035521
hsa-miR-664a-3p	-0.873182	0.021583
hsa-miR-664a-5p	-1.65093	0.000492
hsa-miR-6842-3p	0.971232	0.026353
hsa-miR-744-3p	1.08029	0.030937
hsa-miR-766-3p	1.20479	0.000693
hsa-miR-92b-3p	-0.976651	0.011151
hsa-miR-942-5p	0.960962	0.026726
hsa-miR-96-5p	-1.46022	0.026965

## Sheet: Table S6
miRNAs	AUC (95% confidence interval)
	TNBC vs ANT tissues	Paired tumor vs ANT tissue
miR-141-5p	0.6742 (0.4799 to 0.8685)	0.7851 (0.5937 to 0.9765)
miR-150-5p	0.7285 (0.5471 to 0.9099)	0.6515 (0.4202 to 0.8828)
miR-182-3p	0.8000 (0.6054 to 0.9946)	0.8068 (0.6089 to 1.000)
miR-661	0.6818 (0.4750 to 0.8886)	0.6591 (0.4306 to 0.8875)
miR-141-5p, miR-150-5p	0.5238 (0.3741 to 0.6734)	0.7095 (0.5595 to 0.8595)
miR-141-5p, miR-182-3p	0.6707 (0.5324 to 0.8289)	0.7512 (0.6042 to 0.8981)
miR-141-5p, miR-661	0.5038 (0.3521 to 0.6554)	0.5494 (0.3761 to 0.7227)
miR-150-5p, miR-182-3p	0.6717 (0.3564 to 0.6961)	0.5047 (0.5511 to 0.8677)
miR-150-5p, miR-661	0.5262 (0.5303 to 0.8132)	0.7094 (0.3331 to 0.6763)
miR-182-3p, miR-661	0.5340 (0.3694 to 0.6987)	0.5273 (0.3460 to 0.7085)
miR-141-5p, miR-150-5p, miR-182-3p	0.5350 (0.4051 to 0.6650)	0.7167 (0.5923 to 0.8410)
miR-141-5p, miR-150-5p, miR-661	0.5595 (0.4372 to 0.6817)	0.5822 (0.4443 to 0.7201)
miR-141-5p, miR-182-3p, miR-661	0.5992 (0.4382 to 0.6938)	0.5822 (0.4576 to 0.7408)
miR-150-5p, miR-182-3p, miR-661	0.5569 (0.4256 to 0.6881)	0.5712 (0.4286 to 0.7137)
miR-141-5p, miR-150-5p, miR-182-3p, miR-661	0.5051 (0.3939 to 0.6164)	0.6143 (0.4946 to 0.7340)

## Sheet: Table S7
	miR 141-3p		miR-150-5p		miR-182-5p		miR-661
Clinical variables	Estimate	P-value	Estimate	P-value	Estimate	P-value	Estimate	P-value
Age >55.5	-0.5058	0.798	-108122	0.543	0.9668	0.627	12612	0.3854
Tumor size > 1.7	-13288	0.517	-255143	0.188	0.0748	0.97	-0.8748	0.5495
Grade	-2229	0.292	0.70836	0.694	-32023	0.148	-4293	0.0208
BC recurrence Yes	33825	0.367	-0.05382	0.987	37723	0.318	39449	0.162
Current survival deceased	-53719	0.235	-481358	0.232	-52637	0.244	-25253	0.4187
BMI > 28.3	-28987	0.145	-132237	0.424	-11506	0.532	-0.167	0.8971
HTN No	23924	0.299	199213	0.329	0.939	0.671	-0.9242	0.5616
